# Supplementary material for: Diversity of returnee executives’ foreign experience and corporate social responsibility performance
Source: PLoS One. 2024 Apr 1;19(4):e0300262. doi: 10.1371/journal.pone.0300262 (PMC10984457; doi:10.1371/journal.pone.0300262)
Supplement: S1 Data — (ZIP) [file pone.0300262.s004.zip]

Archive with 8 entries (8 files):
- code.txt
- __MACOSX/._code.txt
- Research_data.xls
- __MACOSX/._Research_data.xls
- Research_data.dta
- __MACOSX/._Research_data.dta
- code.do
- __MACOSX/._code.do
