# Supplementary material for: Diversity of returnee executives’ foreign experience and corporate social responsibility performance
Source: PLoS One. 2024 Apr 1;19(4):e0300262. doi: 10.1371/journal.pone.0300262 (PMC10984457; doi:10.1371/journal.pone.0300262)
Supplement: S1 Data — (ZIP) [file pone.0300262.s004.zip › code.txt]

****************************************************************************
	use Research_data,clear
	
	global independent countrymean1
	global dependent Score
	global moderator Central Local L1MarketIndex 
	global controls L1ROA L1LEV L1Stock L1FA L1Size L1B_Size L1B_IND L1Duality L1TMT_Female L1TMT_Age ForeignNationalityd directoroved L1Nature
	global fixvar i.Industry i.Year

	center countrymean1,prefix(c)
	center Central,prefix(c) 
	center Local,prefix(c) 	
	center L1MarketIndex,prefix(c) 
	center countrydpdtmt1,prefix(c)
	
	**Correlation matrix
	pwcorr_a Score $independent $moderator $controls
			
	**variance inflation factor (VIF) for the control variables
	reg Score $controls, vce(cluster ID)
	estat vif	

	**Descriptive statistics
	tabstat Score $independent $moderator $controls, stats(mean sd median min max N) col(stat) format(%9.2f)
	
	
	**Hypotheses test
	reghdfe Score countrymean1, absorb(Industry Year) vce(cluster ID)
	*
	reghdfe Score $controls, absorb(Industry Year) vce(cluster ID) 
	*
	reghdfe Score countrymean1 $controls, absorb(Industry Year) vce(cluster ID)
	*
	reghdfe Score c.ccountrymean1##c.cCentral $controls, absorb(Industry Year) vce(cluster ID)
	*
	reghdfe Score c.ccountrymean1##c.cLocal $controls, absorb(Industry Year) vce(cluster ID)
 	*
	reghdfe Score c.ccountrymean1##c.cL1MarketIndex $controls, absorb(Industry Year) vce(cluster ID)
	*
	reghdfe Score c.ccountrymean1##c.cCentral c.ccountrymean1##c.cLocal c.ccountrymean1##c.cL1MarketIndex $controls, absorb(Industry Year) vce(cluster ID)

		
*===================================================================	
* Endogeneity test based on Lewbel's (2012) heteroskedasticity identification 
	set matsize 2000
	global controls2 L1ROA L1LEV L1Stock L1FA L1Size L1B_Size L1B_IND L1Duality L1TMT_Female L1TMT_Age directoroved L1Nature
	
	*Examining the existence of heteroskedasticity
	reg countrymean1 $controls $fixvar
	 *White test
	 estat imtest, white
	 *Breusch-Pagan test
	 estat hettest
	 
	*endogeneity test
	ivreg2h Score $controls (countrymean1= ), cl(ID) z($controls2) first
*===================================================================


*===================================================================
*robustness checks
	*1.Using the number of developed countries involved for TMT’s foreign experience (Geographic diversity1) as an alternative measure of Geographic Diversity
	reghdfe Score countrydpdtmt1 $controls, absorb(Industry Year) vce(cluster ID)
	*
	reghdfe Score c.ccountrydpdtmt1##c.cCentral $controls, absorb(Industry Year) vce(cluster ID)  
	*
	reghdfe Score c.ccountrydpdtmt1##c.cLocal $controls, absorb(Industry Year) vce(cluster ID)	
	*
	reghdfe Score c.ccountrydpdtmt1##c.cL1MarketIndex $controls, absorb(Industry Year) vce(cluster ID) 
	*
	reghdfe Score c.ccountrydpdtmt1##c.cCentral c.ccountrydpdtmt1##c.cLocal c.ccountrydpdtmt1##c.cL1MarketIndex $controls, absorb(Industry Year) vce(cluster ID)
	
	
	*2. Using CSR Rank as an alternative measure of CSR performance
	reghdfe Rank countrymean1 $controls, absorb(Industry Year) vce(cluster ID) 
	*
	reghdfe Rank c.ccountrymean1##c.cCentral $controls, absorb(Industry Year) vce(cluster ID)  
	*
	reghdfe Rank c.ccountrymean1##c.cLocal $controls, absorb(Industry Year) vce(cluster ID)
	*
	reghdfe Rank c.ccountrymean1##c.cL1MarketIndex $controls, absorb(Industry Year) vce(cluster ID)
	*
	reghdfe Rank c.ccountrymean1##c.cCentral c.ccountrymean1##c.cLocal c.ccountrymean1##c.cL1MarketIndex $controls, absorb(Industry Year) vce(cluster ID)	

	
	*3.Controlling for the average number of developing countries where executives studied or worked abroad
	reghdfe Score countrymean1 countrydpgmean1 $controls, absorb(Industry Year) vce(cluster ID)
	*
	reghdfe Score c.ccountrymean1##c.cCentral countrydpgmean1 $controls, absorb(Industry Year) vce(cluster ID)  
	*
	reghdfe Score c.ccountrymean1##c.cLocal countrydpgmean1 $controls, absorb(Industry Year) vce(cluster ID)
	*
	reghdfe Score c.ccountrymean1##c.cL1MarketIndex countrydpgmean1 $controls, absorb(Industry Year) vce(cluster ID) 
	*
	reghdfe Score c.ccountrymean1##c.cCentral c.ccountrymean1##c.cLocal c.ccountrymean1##c.cL1MarketIndex countrydpgmean1 $controls, absorb(Industry Year) vce(cluster ID)
	

	*4. Excluding 2009 data
	reghdfe Score countrymean1 $controls if Year!=2009, absorb(Industry Year) vce(cluster ID)
	*
	reghdfe Score c.ccountrymean1##c.cCentral $controls if Year!=2009, absorb(Industry Year) vce(cluster ID)  
	*
	reghdfe Score c.ccountrymean1##c.cLocal $controls if Year!=2009, absorb(Industry Year) vce(cluster ID)
	*
	reghdfe Score c.ccountrymean1##c.cL1MarketIndex $controls if Year!=2009, absorb(Industry Year) vce(cluster ID) 
	*
	reghdfe Score c.ccountrymean1##c.cCentral c.ccountrymean1##c.cLocal c.ccountrymean1##c.cL1MarketIndex $controls if Year!=2009, absorb(Industry Year) vce(cluster ID)	
*===================================================================


*===================================================================
	*Heterogeneity analysis	
	*Foreign working experience vs. foreign education experience
	reghdfe Score studycountrymean1 studycountrydpgmean1 $controls, absorb(Industry Year) vce(cluster ID) 	
	*
	reghdfe Score workcountrymean1 workcountrydpgmean1 $controls, absorb(Industry Year) vce(cluster ID)
	
	
	*Heavily polluting industries vs. lightly polluting industries
	reghdfe Score countrymean1 $controls if highpolluted1==1, absorb(Industry Year)vce(cl ID)
	*
	reghdfe Score countrymean1 $controls if highpolluted1==0, absorb(Industry Year)vce(cl ID)
*===================================================================

			
	
*===================================================================
	**Mechanism analysis
	*The mediating effect of corporate donation
	xi: sgmediation Score, mv(lnL1donation) iv(countrymean1) ///
	cv($controls $fixvar)  
	*
	xi: bootstrap r(ind_eff) r(dir_eff), reps(5000): sgmediation Score, ///
	mv(lnL1donation) iv(countrymean1) cv($controls $fixvar) 

	*The mediating effect of corporate green innovation
	xi: sgmediation Score, mv(lnL1GreTotal1) iv(countrymean1) ///
	cv($controls $fixvar) 
	*
	xi: bootstrap r(ind_eff) r(dir_eff), reps(5000): sgmediation Score, ///
	mv(lnL1GreTotal1) iv(countrymean1) cv($controls $fixvar) 
*===================================================================
	
	
****************END************	
