# Supplementary material for: Diversity of returnee executives’ foreign experience and corporate social responsibility performance
Source: PLoS One. 2024 Apr 1;19(4):e0300262. doi: 10.1371/journal.pone.0300262 (PMC10984457; doi:10.1371/journal.pone.0300262)
Supplement: S1 Data — (ZIP) [file pone.0300262.s004.zip › Research_data.xls]

## Sheet: Sheet1
ID	Year	Industry	Industryname	Industry2	Industryname2	Score	L1MarketIndex	L1ROA	L1LEV	L1Stock	L1FA	L1Size	L1Nature	L1B_Size	L1B_IND	L1Duality	L1TMT_Female	L1TMT_Age	Rank	ForeignNationalityd	directoroved	Local	Central	countrymean	studycountrymean	workcountrymean	countrydpdtmt	countrydpgmean	lnL1donation	lnL1GreTotal1	highpolluted1	studycountrydpgmean	workcountrydpgmean	countrydpgmean1	studycountrydpgmean1	workcountrydpgmean1	countrymean1	countrydpdtmt1	studycountrymean1	workcountrymean1
2	2009	K	Real estate	K70	Real estate	31.58	7.52	0.127577	0.674441	22.01	18	25.5044	1	11	0.363636	0	1	40.8889		0	1	1	0	0	0	0	0	0	5.39816	0	0	0	0	0	0	0	0	0	0	0
2	2010	K	Real estate	K70	Real estate	71.06	7.62	0.152683	0.670017	22.91	19	25.6477	1	11	0.363636	0	1	41.4	16	0	1	1	0	0	0	0	0	0	6.90133	0	0	0	0	0	0	0	0	0	0	0
2	2011	K	Real estate	K70	Real estate	71.87	7.73	0.176802	0.746861	22.77	20	26.0969	1	11	0.363636	0	1	42.4	16	0	1	2	0	0	0	0	0	0	6.93001	1.38629	0	0	0	0	0	0	0	0	0	0
2	2012	K	Real estate	K70	Real estate	75.05	7.88	0.189507	0.770997	23.15	21	26.4143	1	11	0.363636	0	1	44.7273	18	0	1	2	0	0	0	0	0	0	7.52564	0	0	0	0	0	0	0	0	0	0	0
2	2013	K	Real estate	K70	Real estate	75.05	8.33	0.21	0.78	23.44	22	26.66	1	12	0.416667	0	1	46.1818	18	0	1	3	0	0	0	0	0	0	7.45066	0	0	0	0	0	0	0	0	0	0	0
2	2014	K	Real estate	K70	Real estate	75.05	8.64	0.2	0.78	22.3	23	26.9	1	13	0.307692	0	1	47.6	18	0	1	3	0	0	0	0	0	0	7.49793	0	0	0	0	0	0	0	0	0	0	0
2	2015	K	Real estate	K70	Real estate	73.93	9.3	0.17	0.77	37.88	24	26.95	1	13	0.384615	0	1	49.1818	17	0	1	3	0	1.5	1	1	2	0	7.87789	0	0	0	0	0	0	0	1.5	2	1	1
2	2016	K	Real estate	K70	Real estate	64.99	9.68	0.21	0.78	55.36	25	27.06	1	11	0.363636	0	0	50.2	15	0	1	3	0	1.5	1	1	2	0	5.51464	0	0	0	0	0	0	0	1.5	2	1	1
2	2017	K	Real estate	K70	Real estate	64.07	9.86	0.19	0.81	57.4	25	27.06	1	11	0.363636	0	1	48.1429	15	0	1	3	0	1.25	1	1	3	0	9.18108	0	0	0	0	0	0	0	1.25	3	1	1
2	2018	K	Real estate	K70	Real estate	75.05	10.2	0.21	0.84	68.53	25	27.06	1	20	0.4	1	1	48.6667	18	0	1	0	0	1	1	1	2	0	9.24484	0	0	0	0	0	0	0	1	2	1	1
6	2009	K	Real estate	K70	Real estate	26.62	7.52	0.0864782	0.716675	28.8	17	22.5018	1	9	0.333333	0	1	47.5		0	0	2	0	1	0	1	1	0	4.61512	0	0	0	0	0	0	0	1	1	0	1
6	2010	K	Real estate	K70	Real estate	26.62	7.62	0.173258	0.698577	34.32	18	22.7073	1	9	0.333333	0	1	45.3333	5	0	1	2	0	0	0	0	0	0	0	0	0	0	0	0	0	0	0	0	0	0
6	2011	K	Real estate	K70	Real estate	32.8	7.73	0.209026	0.701421	45.94	19	22.8713	1	9	0.333333	0	1	47.1429	6	0	1	2	0	1	0	1	1	0	4.61512	0	0	0	0	0	0	0	1	1	0	1
6	2012	K	Real estate	K70	Real estate	34.79	7.88	0.159389	0.652855	48.17	20	22.8422	1	9	0.333333	0	1	47.3333	7	0	1	2	0	0	0	0	0	0	4.7185	0	0	0	0	0	0	0	0	0	0	0
6	2013	K	Real estate	K70	Real estate	34.22	8.33	0.2	0.62	53.09	21	22.96	1	14	0.357143	0	1	46.25	7	0	1	2	0	0	0	0	0	0	0	0	0	0	0	0	0	0	0	0	0	0
6	2014	K	Real estate	K70	Real estate	34.01	8.64	0.18	0.58	54.83	22	23.02	1	10	0.3	0	1	46	7	0	0	1	0	0	0	0	0	0	0	0	0	0	0	0	0	0	0	0	0	0
6	2015	K	Real estate	K70	Real estate	34.33	9.3	0.12	0.64	41.87	23	23.19	1	9	0.333333	0	1	46.1429	7	0	0	1	0	0	0	0	0	0	0	0	0	0	0	0	0	0	0	0	0	0
6	2016	K	Real estate	K70	Real estate	35.31	9.68	0.1	0.65	41.6	24	23.27	1	9	0.333333	0	1	47.1429	8	0	0	1	0	0	0	0	0	0	2.33795	0	0	0	0	0	0	0	0	0	0	0
6	2017	K	Real estate	K70	Real estate	35.53	9.86	0.17	0.61	40.86	25	23.3	1	14	0.428571	0	1	50.5714	8	0	1	0	0	0	0	0	0	0	0	0	0	0	0	0	0	0	0	0	0	0
6	2018	K	Real estate	K70	Real estate	34.6669	10.2	0.15	0.57	41.07	25	23.3	1	14	0.428571	0	1	48.25	7	0	1	0	0	0	0	0	0	0	0	0	0	0	0	0	0	0	0	0	0	0
9	2009	S	Comprehensive	S90	Comprehensive	24.6	7.52	0.111266	0.589999	21.97	18	22.5289	0	8	0.375	1	1	48.2		0	0	2	1	0	0	0	0	0	0	0	0	0	0	0	0	0	0	0	0	0
9	2010	S	Comprehensive	S90	Comprehensive	31.21	7.62	0.149136	0.602092	26.98	19	22.7384	0	8	0.375	1	1	49.2	6	0	0	2	1	0	0	0	0	0	6.11266	0	0	0	0	0	0	0	0	0	0	0
9	2011	S	Comprehensive	S90	Comprehensive	32.33	7.73	0.13184	0.62953	30.6	20	23.0283	0	9	0.333333	1	1	48.4286	6	0	1	4	1	0	0	0	0	0	0	0	0	0	0	0	0	0	0	0	0	0
9	2012	S	Comprehensive	S90	Comprehensive	34.56	7.88	0.0971234	0.650402	32.18	21	23.1901	0	9	0.333333	1	1	49.4286	7	0	1	4	1	0	0	0	0	0	3.99618	0	0	0	0	0	0	0	0	0	0	0
9	2013	S	Comprehensive	S90	Comprehensive	34.99	8.33	0.07	0.64	29.12	22	23.3	0	9	0.333333	1	1	50.2857	7	0	1	4	1	0	0	0	0	0	0	0	0	0	0	0	0	0	0	0	0	0
9	2014	S	Comprehensive	S90	Comprehensive	38.77	8.64	0.09	0.63	27.64	23	23.33	0	10	0.4	1	1	49.8889	9	0	1	4	1	0	0	0	0	0	3.2581	0	0	0	0	0	0	0	0	0	0	0
9	2015	S	Comprehensive	S90	Comprehensive	40.28	9.3	0.09	0.63	24.15	24	23.41	0	8	0.375	1	1	50.8889	9	0	1	4	1	0	0	0	0	0	0	0	0	0	0	0	0	0	0	0	0	0
9	2016	S	Comprehensive	S90	Comprehensive	46.06	9.68	0.16	0.64	23.36	25	23.62	0	7	0.428571	1	1	51.5556	9	0	1	4	1	0	0	0	0	0	5.80212	0	0	0	0	0	0	0	0	0	0	0
9	2017	S	Comprehensive	S90	Comprehensive	53.86	9.86	0.06	0.62	21.97	25	23.8	0	11	0.454545	1	1	52.5556	12	0	1	2	1	0	0	0	0	0	6.49227	0	0	0	0	0	0	0	0	0	0	0
9	2018	S	Comprehensive	S90	Comprehensive	54.0193	10.2	0.04	0.63	21.97	25	24.02	0	9	0.333333	1	1	53.5714	12	0	1	0	0	0	0	0	0	0	2.44235	0	0	0	0	0	0	0	0	0	0	0
12	2009	C	Manufacturing	C30	Nonmetallic mineral production	25.09	7.52	0.109958	0.536142	38.38	17	23.0628	1	9	0.333333	1	0	47.6667		0	0	1	0	0	0	0	0	0	5.70711	0	1	0	0	0	0	0	0	0	0	0
12	2010	C	Manufacturing	C30	Nonmetallic mineral production	34.37	7.62	0.17548	0.485852	32.71	18	23.1133	1	9	0.333333	1	0	48.2857	7	0	0	1	0	0	0	0	0	0	0	1.38629	1	0	0	0	0	0	0	0	0	0
12	2011	C	Manufacturing	C30	Nonmetallic mineral production	38.01	7.73	0.258193	0.457945	21.97	19	23.2466	1	9	0.333333	1	0	49.2857	9	0	0	1	0	0	0	0	0	0	4.61512	0	1	0	0	0	0	0	0	0	0	0
12	2012	C	Manufacturing	C30	Nonmetallic mineral production	32.95	7.88	0.190189	0.521906	21.97	20	23.4499	1	10	0.4	1	0	50.2857	6	0	1	1	0	0	0	0	0	0	3.71357	1.09861	1	0	0	0	0	0	0	0	0	0
12	2013	C	Manufacturing	C30	Nonmetallic mineral production	33.02	8.33	0.05	0.49	21.97	21	23.39	1	11	0.363636	1	1	50.75	6	0	1	1	0	0	0	0	0	0	0	1.38629	1	0	0	0	0	0	0	0	0	0
12	2014	C	Manufacturing	C30	Nonmetallic mineral production	33.61	8.64	0.21	0.44	21.97	22	23.44	1	9	0.333333	1	1	51.75	6	0	1	1	0	0	0	0	0	0	0	0	1	0	0	0	0	0	0	0	0	0
12	2015	C	Manufacturing	C30	Nonmetallic mineral production	41.29	9.3	0.1	0.44	21.97	23	23.45	1	9	0.444444	0	1	50.1429	9	0	1	1	0	0	0	0	0	0	0	2.19722	1	0	0	0	0	0	0	0	0	0
12	2016	C	Manufacturing	C30	Nonmetallic mineral production	46.45	9.68	0.07	0.51	30.96	24	23.47	0	13	0.25	0	1	51.1429	9	0	1	2	0	0	0	0	0	0	0	2.48491	1	0	0	0	0	0	0	0	0	0
12	2017	C	Manufacturing	C30	Nonmetallic mineral production	44.46	9.86	0.1	0.53	32.13	25	23.57	0	11	0.454545	0	1	51	9	0	1	0	0	0	0	0	0	0	0	1.79176	1	0	0	0	0	0	0	0	0	0
12	2018	C	Manufacturing	C30	Nonmetallic mineral production	47.4315	10.2	0.1	0.55	29.7	25	23.7	0	10	0.4	0	0	47.8333	9	0	1	0	0	0	0	0	0	0	0	2.99573	1	0	0	0	0	0	0	0	0	0
21	2012	C	Manufacturing	C39	Computers and communications equipment	33.38	7.88	0.0500383	0.582013	60.65	18	23.059	1	10	0.4	0	0	47	6	1	1	3	0	0	0	0	0	0	3.04452	2.07944	0	0	0	0	0	0	0	0	0	0
21	2013	C	Manufacturing	C39	Computers and communications equipment	36.36	8.33	0	0.59	61.35	19	23.04	1	10	0.4	0	0	48.2857	9	1	1	4	0	0	0	0	0	0	0	1.09861	0	0	0	0	0	0	0	0	0	0
21	2014	C	Manufacturing	C39	Computers and communications equipment	43.78	8.64	0.03	0.64	62.18	20	23.34	1	11	0.272727	0	0	49.2857	9	1	1	4	0	0	0	0	0	0	0	0	0	0	0	0	0	0	0	0	0	0
21	2015	C	Manufacturing	C39	Computers and communications equipment	45.28	9.3	0.03	0.65	57.11	21	23.39	1	10	0.4	0	0	50.2857	9	1	1	4	0	0	0	0	0	0	0	1.38629	0	0	0	0	0	0	0	0	0	0
21	2016	C	Manufacturing	C39	Computers and communications equipment	43.26	9.68	0.04	0.64	57.14	22	23.39	1	12	0.333333	0	0	51.2857	9	1	1	1	0	0	0	0	0	0	0	2.07944	0	0	0	0	0	0	0	0	0	0
21	2017	C	Manufacturing	C39	Computers and communications equipment	46.06	9.86	0.04	0.55	55.66	23	23.18	1	12	0.333333	0	0	52.2857	9	1	1	2	0	0	0	0	0	0	0	1.38629	0	0	0	0	0	0	0	0	0	0
21	2018	C	Manufacturing	C39	Computers and communications equipment	39.2681	10.2	0.1	0.64	55.63	24	23.53	1	11	0.272727	0	1	52.25	9	1	1	1	0	0	0	0	0	0	3.72086	1.60944	0	0	0	0	0	0	0	0	0	0
24	2009	K	Real estate	K70	Real estate	36.3	7.52	0.0859022	0.565149	58.04	16	24.3459	1	11	0.363636	0	1	45.75		0	1	2	0	0	0	0	0	0	0	0	0	0	0	0	0	0	0	0	0	0
24	2010	K	Real estate	K70	Real estate	41.82	7.62	0.101468	0.617889	57.73	17	24.5923	1	11	0.363636	0	1	46.7778	9	0	1	2	0	1	1	0	1	0	0	0	0	0	0	0	0	0	1	1	1	0
24	2011	K	Real estate	K70	Real estate	55.82	7.73	0.125937	0.646497	58.39	18	24.8146	1	11	0.363636	1	1	48.1818	12	0	1	2	0	1	1	0	1	0	0	0	0	0	0	0	0	0	1	1	1	0
24	2012	K	Real estate	K70	Real estate	56.58	7.88	0.145872	0.695267	58.31	19	25.1011	1	11	0.363636	0	1	49	12	0	1	1	0	1	1	0	1	0	0	0	0	0	0	0	0	0	1	1	1	0
24	2013	K	Real estate	K70	Real estate	57.52	8.33	0.16	0.73	55.62	20	25.42	1	11	0.363636	0	1	49.9	12	0	1	1	0	1	1	0	1	0	2.3979	0	0	0	0	0	0	0	1	1	1	0
24	2014	K	Real estate	K70	Real estate	59.37	8.64	0.16	0.71	56.05	21	25.62	1	12	0.333333	0	1	49.9286	13	0	1	1	0	1	1	0	1	0	0	0	0	0	0	0	0	0	1	1	1	0
26	2009	F	Wholesale and retail	F52	Retail trade	30.48	7.52	0.0977663	0.528519	51.75	16	21.0887	1	9	0.333333	0	1	46.5		0	1	1	0	0	0	0	0	0	0	0	0	0	0	0	0	0	0	0	0	0
26	2010	F	Wholesale and retail	F52	Retail trade	27.5	7.62	0.100021	0.517553	53.59	17	21.1446	1	12	0.333333	0	1	48.1667	5	0	1	1	0	0	0	0	0	0	0	0	0	0	0	0	0	0	0	0	0	0
26	2011	F	Wholesale and retail	F52	Retail trade	30.29	7.73	0.0929595	0.471559	56.31	18	21.6138	1	9	0.333333	0	1	49.1667	6	0	1	2	0	0	0	0	0	0	3.93183	0	0	0	0	0	0	0	0	0	0	0
26	2012	F	Wholesale and retail	F52	Retail trade	28.43	7.88	0.118792	0.518694	59.85	19	21.7865	1	10	0.4	0	1	50.1667	6	0	1	3	0	0	0	0	0	0	0	0	0	0	0	0	0	0	0	0	0	0
26	2013	F	Wholesale and retail	F52	Retail trade	32.85	8.33	0.08	0.56	54.22	20	21.93	1	14	0.357143	0	1	52.1667	6	0	1	5	0	0	0	0	0	0	0	0	0	0	0	0	0	0	0	0	0	0
26	2014	F	Wholesale and retail	F52	Retail trade	33.99	8.64	0.09	0.57	51.19	21	21.99	1	9	0.333333	0	1	53.1667	6	0	1	3	0	0	0	0	0	0	0	0	0	0	0	0	0	0	0	0	0	0
26	2015	F	Wholesale and retail	F52	Retail trade	38.67	9.3	0.09	0.55	47.49	22	22.02	1	11	0.272727	0	1	51.5556	9	0	1	3	0	0	0	0	0	0	0	0	0	0	0	0	0	0	0	0	0	0
26	2016	F	Wholesale and retail	F52	Retail trade	37.86	9.68	0.06	0.46	45.67	23	22.17	1	10	0.3	0	0	49.8333	9	0	1	4	0	0	0	0	0	0	0	0.693147	0	0	0	0	0	0	0	0	0	0
26	2017	F	Wholesale and retail	F52	Retail trade	37.15	9.86	0.05	0.41	46.37	24	22.11	1	10	0.3	1	0	47.7	9	0	1	4	0	0	0	0	0	0	0	1.09861	0	0	0	0	0	0	0	0	0	0
26	2018	F	Wholesale and retail	F52	Retail trade	34.452	10.2	0.06	0.31	49.06	25	22	1	13	0.25	0	0	48.2857	7	0	1	1	0	0	0	0	0	0	0	0	0	0	0	0	0	0	0	0	0	0
27	2009	D	Electronic and gas	D44	Production and supply of electric power and heat power	35.05	7.52	0.0847877	0.534477	76.07	16	24.1037	1	9	0.333333	0	0	47.7143		0	0	5	0	0	0	0	0	0	0	0	0	0	0	0	0	0	0	0	0	0
27	2010	D	Electronic and gas	D44	Production and supply of electric power and heat power	34.96	7.62	0.157853	0.481501	74.95	17	24.1328	1	9	0.333333	0	0	48.7143	7	0	0	5	0	0	0	0	0	0	3.93183	0	0	0	0	0	0	0	0	0	0	0
27	2011	D	Electronic and gas	D44	Production and supply of electric power and heat power	32.1	7.73	0.100682	0.435322	74.55	18	24.093	1	9	0.333333	0	0	48.6667	6	0	0	5	0	0	0	0	0	0	4.39445	0	0	0	0	0	0	0	0	0	0	0
27	2012	D	Electronic and gas	D44	Production and supply of electric power and heat power	37.56	7.88	0.0709649	0.462982	75.54	19	24.1735	1	11	0.363636	0	0	49.875	9	0	0	6	0	0	0	0	0	0	4.81218	0	0	0	0	0	0	0	0	0	0	0
27	2013	D	Electronic and gas	D44	Production and supply of electric power and heat power	35.1	8.33	0.07	0.46	75.73	20	24.2	1	9	0.333333	0	0	49.875	8	0	0	4	0	1.5	1	2	3	0	0	0	0	0	0	0	0	0	1.5	3	1	2
27	2014	D	Electronic and gas	D44	Production and supply of electric power and heat power	32.19	8.64	0.1	0.44	74.29	21	24.23	1	9	0.333333	0	0	50.875	6	0	0	4	0	1.5	1	2	3	0	0	0	0	0	0	0	0	0	1.5	3	1	2
27	2015	D	Electronic and gas	D44	Production and supply of electric power and heat power	36.12	9.3	0.12	0.47	74.62	22	24.37	1	10	0.3	0	0	52.2222	9	0	0	5	0	1.5	1	2	3	0	0	0	0	0	0	0	0	0	1.5	3	1	2
27	2016	D	Electronic and gas	D44	Production and supply of electric power and heat power	39.98	9.68	0.09	0.57	76.81	23	24.78	1	10	0.4	0	0	53.4444	9	0	0	5	0	1.5	1	2	3	0	0	0	0	0	0	0	0	0	1.5	3	1	2
27	2017	D	Electronic and gas	D44	Production and supply of electric power and heat power	39.92	9.86	0.06	0.59	77.02	24	24.83	1	12	0.25	0	1	50.8182	9	0	0	3	0	2	0	2	2	0	0.993252	0	0	0	0	0	0	0	2	2	0	2
27	2018	D	Electronic and gas	D44	Production and supply of electric power and heat power	40.553	10.2	0.03	0.68	77.24	25	25.07	1	12	0.25	0	1	51.6	9	0	0	1	0	2	0	2	2	0	0	0	0	0	0	0	0	0	2	2	0	2
28	2009	F	Wholesale and retail	F51	Wholesale trade	28.54	7.52	0.277237	0.823731	58.32	16	22.0273	1	10	0.3	0	1	46.5556		0	1	1	1	0	0	0	0	0	1.09861	0	0	0	0	0	0	0	0	0	0	0
28	2010	F	Wholesale and retail	F51	Wholesale trade	40.8	7.62	0.254333	0.832209	55.45	17	22.3783	1	9	0.333333	0	1	47.125	9	0	1	1	1	0	0	0	0	0	0.916291	0	0	0	0	0	0	0	0	0	0	0
28	2011	F	Wholesale and retail	F51	Wholesale trade	40.29	7.73	0.259792	0.820599	55.87	18	22.5649	1	9	0.333333	0	1	48.2222	9	0	0	1	1	0	0	0	0	0	0	0	0	0	0	0	0	0	0	0	0	0
28	2012	F	Wholesale and retail	F51	Wholesale trade	44.32	7.88	0.256281	0.813874	58.24	19	22.76	1	14	0.357143	0	1	49.2222	9	0	1	1	1	0	0	0	0	0	0	0	0	0	0	0	0	0	0	0	0	0
28	2013	F	Wholesale and retail	F51	Wholesale trade	43.73	8.33	0.3	0.8	57.98	20	22.95	1	9	0.333333	0	1	50.2222	9	0	1	0	0	0	0	0	0	0	0	0	0	0	0	0	0	0	0	0	0	0
28	2014	F	Wholesale and retail	F51	Wholesale trade	56.33	8.64	0.26	0.79	57.65	21	23.13	1	9	0.333333	0	0	50.625	12	0	1	0	0	0	0	0	0	0	3.66356	0	0	0	0	0	0	0	0	0	0	0
28	2015	F	Wholesale and retail	F51	Wholesale trade	58.08	9.3	0.19	0.62	63.38	22	23.27	1	10	0.3	0	0	51.4444	12	0	1	0	0	0	0	0	0	0	5.47227	0	0	0	0	0	0	0	0	0	0	0
28	2016	F	Wholesale and retail	F51	Wholesale trade	53.03	9.68	0.15	0.58	65.56	23	23.3	1	9	0.333333	0	0	51.375	12	0	1	0	0	0	0	0	0	0	0	0	0	0	0	0	0	0	0	0	0	0
28	2017	F	Wholesale and retail	F51	Wholesale trade	53.4	9.86	0.15	0.58	62.67	24	23.78	1	12	0.333333	0	0	52.25	12	0	1	1	0	0	0	0	0	0	0	0	0	0	0	0	0	0	0	0	0	0
31	2009	K	Real estate	K70	Real estate	29.43	7.52	0.039863	0.637839	58.63	16	22.9258	1	9	0.333333	0	1	43.0714		0	1	3	0	0	0	0	0	0	6.49224	0	0	0	0	0	0	0	0	0	0	0
31	2010	K	Real estate	K70	Real estate	27.9	7.62	0.0771885	0.513593	53.97	17	23.3101	1	9	0.333333	0	1	42.8462	5	0	1	4	0	0	0	0	0	0	0	0	0	0	0	0	0	0	0	0	0	0
31	2011	K	Real estate	K70	Real estate	33.74	7.73	0.085899	0.696077	57.08	18	23.7276	1	9	0.333333	1	1	44.1538	6	0	1	4	0	0	0	0	0	0	0	0	0	0	0	0	0	0	0	0	0	0
31	2012	K	Real estate	K70	Real estate	39.74	7.88	0.106187	0.781679	59.16	19	24.2077	1	11	0.272727	1	1	45.1538	9	0	1	4	0	0	0	0	0	0	0	0	0	0	0	0	0	0	0	0	0	0
31	2013	K	Real estate	K70	Real estate	38.12	8.33	0.09	0.78	55.28	20	24.27	1	11	0.454545	0	1	47.5	9	0	1	5	0	0	0	0	0	0	0	0	0	0	0	0	0	0	0	0	0	0
31	2014	K	Real estate	K70	Real estate	39.04	8.64	0.11	0.78	54.69	21	24.43	1	10	0.4	0	0	48.6667	9	0	1	4	0	0	0	0	0	0	0	0	0	0	0	0	0	0	0	0	0	0
31	2015	K	Real estate	K70	Real estate	43.34	9.3	0.09	0.77	55.29	22	24.56	1	9	0.333333	0	0	49.2	9	0	1	3	0	0	0	0	0	0	0	0	0	0	0	0	0	0	0	0	0	0
31	2016	K	Real estate	K70	Real estate	49.66	9.68	0.09	0.8	51.29	23	24.74	1	9	0.333333	0	0	49.875	11	0	1	2	0	0	0	0	0	0	0	0	0	0	0	0	0	0	0	0	0	0
31	2017	K	Real estate	K70	Real estate	47.13	9.86	0.12	0.82	51.46	24	24.84	1	10	0.4	0	1	50.5	9	0	1	2	0	0	0	0	0	0	0	0	0	0	0	0	0	0	0	0	0	0
31	2018	K	Real estate	K70	Real estate	47.8199	10.2	0.15	0.84	53	25	25.05	1	11	0.272727	0	1	51.4444	9	0	1	0	0	0	0	0	0	0	4.26268	0	0	0	0	0	0	0	0	0	0	0
35	2016	N	Public facilities management	N77	Ecological protection and environmental management industry	52.27	9.3	0.13	0.58	62.37	22	22.2	0	8	0.375	0	1	45.7778	12	0	1	2	0	0	0	0	0	0	1.82455	2.19722	0	0	0	0	0	0	0	0	0	0
35	2017	N	Public facilities management	N77	Ecological protection and environmental management industry	52.29	9.26	0.11	0.66	58.73	23	22.51	0	8	0.5	0	1	46.7778	12	0	1	1	0	0	0	0	0	0	2.11739	0	0	0	0	0	0	0	0	0	0	0
35	2018	N	Public facilities management	N77	Ecological protection and environmental management industry	52.3448	9.46	0.09	0.63	55.11	24	22.82	0	9	0.444444	0	1	48.8	12	0	1	0	0	0	0	0	0	0	0	0	0	0	0	0	0	0	0	0	0	0
39	2009	C	Manufacturing	C33	Metal product manufacturing	40.63	7.52	0.103779	0.567842	52.41	15	24.2659	1	8	0.375	0	0	50.75		0	1	3	0	0	0	0	0	0	0	0.693147	1	0	0	0	0	0	0	0	0	0
39	2010	C	Manufacturing	C33	Metal product manufacturing	60.35	7.62	0.0702648	0.576357	54.4	16	24.3438	1	8	0.375	0	0	51.75	14	0	1	3	0	0	0	0	0	0	4.11087	0	1	0	0	0	0	0	0	0	0	0
39	2011	C	Manufacturing	C33	Metal product manufacturing	52.79	7.73	0.162751	0.645179	54.87	17	24.7147	1	9	0.444444	0	1	53.2	12	0	1	3	0	0	0	0	0	0	5.14166	1.60944	1	0	0	0	0	0	0	0	0	0
39	2012	C	Manufacturing	C33	Metal product manufacturing	61.93	7.88	0.17927	0.664184	54.99	18	24.8878	1	9	0.333333	0	1	54.2	14	0	1	2	0	0	0	0	0	0	0	2.83321	1	0	0	0	0	0	0	0	0	0
39	2013	C	Manufacturing	C33	Metal product manufacturing	61.73	8.33	0.09	0.65	73.12	19	24.87	1	9	0.333333	0	1	54.2	14	0	1	2	0	0	0	0	0	0	0	2.63906	1	0	0	0	0	0	0	0	0	0
39	2014	C	Manufacturing	C33	Metal product manufacturing	64.69	8.64	0.11	0.66	74.31	20	25.01	1	12	0.5	0	1	55.125	15	0	1	2	0	0	0	0	0	0	0	2.83321	1	0	0	0	0	0	0	0	0	0
39	2015	C	Manufacturing	C33	Metal product manufacturing	75.05	9.3	0.12	0.69	72.29	21	25.2	1	8	0.375	0	1	55.125	18	0	1	1	0	0	0	0	0	0	5.34233	2.48491	1	0	0	0	0	0	0	0	0	0
39	2016	C	Manufacturing	C33	Metal product manufacturing	73.01	9.68	0.07	0.67	77.6	22	25.39	1	8	0.375	0	1	55.125	17	0	1	2	0	0	0	0	0	0	5.65599	2.99573	1	0	0	0	0	0	0	0	0	0
39	2017	C	Manufacturing	C33	Metal product manufacturing	70.71	9.86	0.02	0.69	78.24	23	25.55	1	11	0.363636	0	1	55.125	16	0	1	1	0	2	0	2	2	0	0	2.83321	1	0	0	0	0	0	2	2	0	2
39	2018	C	Manufacturing	C33	Metal product manufacturing	67.5967	10.2	0.08	0.67	78.33	24	25.6	1	9	0.333333	0	1	54.5455	15	0	1	1	0	2	0	2	2	0	5.56145	3.04452	1	0	0	0	0	0	2	2	0	2
46	2009	K	Real estate	K70	Real estate	29.79	7.24	0.0242739	0.563166	86.85	15	23.7101	0	9	0.333333	0	0	43.7		0	0	4	1	0	0	0	0	0	0	0	0	0	0	0	0	0	0	0	0	0
46	2010	K	Real estate	K70	Real estate	38.28	7.36	0.0440956	0.602118	85.39	16	23.8474	0	14	0.357143	0	0	44.7	9	0	1	4	2	0	0	0	0	0	0	0	0	0	0	0	0	0	0	0	0	0
46	2011	K	Real estate	K70	Real estate	31.15	7.94	0.0137395	0.626553	85.08	17	23.8299	0	14	0.357143	0	0	45.7	6	0	1	4	2	0	0	0	0	0	3.93183	0	0	0	0	0	0	0	0	0	0	0
46	2012	K	Real estate	K70	Real estate	52.07	8.1	0.0291938	0.638528	85.06	18	23.8776	0	16	0.375	0	1	46.4545	12	0	1	6	2	1	1	1	1	0	0	0	0	0	0	0	0	0	1	1	1	1
46	2013	K	Real estate	K70	Real estate	52.19	8.75	0.09	0.71	85.32	19	24.16	0	15	0.333333	0	1	47.5455	12	0	1	5	2	0	0	0	0	0	2.9287	0	0	0	0	0	0	0	0	0	0	0
46	2014	K	Real estate	K70	Real estate	51.16	9.12	0.13	0.76	86.56	20	24.43	0	17	0.294118	0	1	46.625	12	0	1	5	2	0	0	0	0	0	0	0	0	0	0	0	0	0	0	0	0	0
46	2015	K	Real estate	K70	Real estate	52.95	9.37	0.13	0.82	84.4	21	24.98	0	20	0.285714	0	1	46.0714	12	0	1	5	2	0	0	0	0	0	0	0	0	0	0	0	0	0	0	0	0	0
46	2016	K	Real estate	K70	Real estate	56.09	8.89	0.19	0.87	86.62	22	25.5	0	20	0.416667	1	1	48.6875	12	0	1	1	0	4	0	4	4	0	0	0	0	0	0	0	0	0	4	4	0	4
46	2017	K	Real estate	K70	Real estate	53.5	9.14	0.14	0.85	82.07	23	25.85	0	18	0.333333	0	1	48.0833	12	0	1	1	1	2.5	0	2.5	4	0	3.93183	0	0	0	0	0	0	0	2.5	4	0	2.5
46	2018	K	Real estate	K70	Real estate	53.1616	9.42	0.12	0.85	83.3	24	25.96	0	20	0.272727	0	1	48.8571	12	0	1	0	0	2.5	0	2.5	4	0	0	0	0	0	0	0	0	0	2.5	4	0	2.5
50	2014	C	Manufacturing	C39	Computers and communications equipment	65.5	8.64	0.09	0.59	57.18	19	22.8	1	12	0.333333	0	1	45.625	15	0	1	3	0	2	0	2	2	0	0	2.56495	0	0	0	0	0	0	2	2	0	2
50	2015	C	Manufacturing	C39	Computers and communications equipment	65.01	9.3	0.11	0.45	65.98	20	23.48	1	9	0.333333	0	1	46.625	15	0	1	2	0	2	0	2	2	0	0	2.3979	0	0	0	0	0	0	2	2	0	2
50	2016	C	Manufacturing	C39	Computers and communications equipment	65.17	9.68	0.05	0.39	65.07	21	23.8	1	10	0.3	0	1	47.625	15	0	1	2	0	2.66667	0	2.66667	3	0	0	2.48491	0	0	0	0	0	0	2.66667	3	0	2.66667
50	2017	C	Manufacturing	C39	Computers and communications equipment	64.64	9.86	0.04	0.37	58.9	22	23.8	1	13	0.461538	0	1	46.75	15	1	1	1	0	2.66667	0	2.66667	3	0	2.67484	3.66356	0	0	0	0	0	0	2.66667	3	0	2.66667
50	2018	C	Manufacturing	C39	Computers and communications equipment	65.0929	10.2	0.06	0.51	52.63	23	24.11	1	11	0.272727	0	1	45.1818	15	1	1	0	0	2.66667	0	2.66667	3	0	6.76504	0	0	0	0	0	0	0	2.66667	3	0	2.66667
59	2011	C	Manufacturing	C25	Petroleum processing	21.38	6.24	0.0626449	0.750634	57.64	14	24.0018	1	9	0.333333	0	0	48.75	3	0	0	1	0	0	0	0	0	0	0	0	1	0	0	0	0	0	0	0	0	0
59	2012	C	Manufacturing	C25	Petroleum processing	23.73	6.32	0.118896	0.735552	57.49	15	24.0744	1	9	0.333333	0	0	49.2857	3	0	0	1	0	0	0	0	0	0	4.80402	0	1	0	0	0	0	0	0	0	0	0
59	2013	C	Manufacturing	C25	Petroleum processing	36.78	6.53	0	0.77	57.14	16	24.21	1	9	0.333333	0	0	50.1429	9	0	0	1	0	0	0	0	0	0	0	0	1	0	0	0	0	0	0	0	0	0
60	2009	C	Manufacturing	C32	Nonferrous metal smelting	27.85	7.52	0.102859	0.498024	44.66	12	22.7927	1	11	0.363636	0	1	49		0	1	0	0	0	0	0	0	0	0	0	1	0	0	0	0	0	0	0	0	0
60	2010	C	Manufacturing	C32	Nonferrous metal smelting	30.95	7.62	0.120674	0.594227	46.16	13	23.1783	1	11	0.363636	0	1	50	6	0	1	0	0	0	0	0	0	0	0	0	1	0	0	0	0	0	0	0	0	0
60	2011	C	Manufacturing	C32	Nonferrous metal smelting	29.33	7.73	0.183514	0.6138	45.67	14	23.4023	1	11	0.363636	0	1	51	6	0	1	0	0	0	0	0	0	0	6.31173	0	1	0	0	0	0	0	0	0	0	0
60	2012	C	Manufacturing	C32	Nonferrous metal smelting	32.54	7.88	0.177977	0.525585	42.99	15	23.3653	1	11	0.363636	0	1	49.4286	6	0	1	2	0	0	0	0	0	0	0	0	1	0	0	0	0	0	0	0	0	0
60	2013	C	Manufacturing	C32	Nonferrous metal smelting	38.25	8.33	0.08	0.5	44.46	16	23.37	1	12	0.333333	0	1	50.4286	9	0	1	3	0	0	0	0	0	0	5.52545	0	1	0	0	0	0	0	0	0	0	0
60	2014	C	Manufacturing	C32	Nonferrous metal smelting	36.61	8.64	0.06	0.56	46.37	17	23.39	1	13	0.307692	0	1	51.4286	9	0	1	3	0	0	0	0	0	0	0	0	1	0	0	0	0	0	0	0	0	0
60	2015	C	Manufacturing	C32	Nonferrous metal smelting	39.03	9.3	0.09	0.54	45.47	18	23.38	1	16	0.375	0	1	51.2857	9	0	1	2	0	0	0	0	0	0	6.1506	0	1	0	0	0	0	0	0	0	0	0
60	2016	C	Manufacturing	C32	Nonferrous metal smelting	37.91	9.68	0.04	0.5	45.59	19	23.49	1	14	0.428571	0	1	49.8	9	0	1	4	0	0	0	0	0	0	0	1.09861	1	0	0	0	0	0	0	0	0	0
60	2017	C	Manufacturing	C32	Nonferrous metal smelting	37.95	9.86	0.04	0.52	45.8	20	23.55	1	12	0.416667	0	1	50.875	9	0	1	1	0	0	0	0	0	0	6.22697	0	1	0	0	0	0	0	0	0	0	0
60	2018	C	Manufacturing	C32	Nonferrous metal smelting	39.3907	10.2	0.12	0.45	42.17	21	23.66	1	10	0.4	1	1	51.1429	9	0	1	0	0	0	0	0	0	0	0	1.38629	1	0	0	0	0	0	0	0	0	0
61	2009	L	Leasing and business services	L72	Business services	28.72	7.52	0.0438418	0.446161	47.03	12	22.5405	1	13	0.384615	0	1	45.875		0	0	3	0	0	0	0	0	0	0	0	0	0	0	0	0	0	0	0	0	0
61	2010	L	Leasing and business services	L72	Business services	29.72	7.62	0.0455115	0.50535	44.31	13	22.6707	1	13	0.384615	0	0	41.1429	6	0	0	2	0	0	0	0	0	0	0	0	0	0	0	0	0	0	0	0	0	0
61	2011	L	Leasing and business services	L72	Business services	43.18	7.73	0.0771233	0.585435	44.68	14	22.9329	1	13	0.384615	0	0	42.75	9	0	0	2	0	0	0	0	0	0	0	0	0	0	0	0	0	0	0	0	0	0
61	2012	L	Leasing and business services	L72	Business services	47.48	7.88	0.0661957	0.564772	45.07	15	22.9713	1	14	0.357143	0	0	43.75	9	0	0	2	0	0	0	0	0	0	0	1.38629	0	0	0	0	0	0	0	0	0	0
61	2013	L	Leasing and business services	L72	Business services	42.52	8.33	0.02	0.59	42.43	16	23.09	1	13	0.384615	0	0	44.4286	9	0	0	2	0	0	0	0	0	0	2.16045	0	0	0	0	0	0	0	0	0	0	0
61	2014	L	Leasing and business services	L72	Business services	41.29	8.64	0.04	0.5	56.38	17	23.23	1	18	0.333333	0	0	44.25	9	0	0	2	0	0	0	0	0	0	0	0	0	0	0	0	0	0	0	0	0	0
61	2015	L	Leasing and business services	L72	Business services	43.06	9.3	0.02	0.55	67.19	18	23.35	1	16	0.4375	0	0	44.8333	9	0	0	3	0	0	0	0	0	0	0	0	0	0	0	0	0	0	0	0	0	0
61	2016	L	Leasing and business services	L72	Business services	44.2	9.68	0.01	0.62	66.82	19	23.5	1	15	0.466667	0	0	45.8571	9	0	0	4	0	0	0	0	0	0	0	0	0	0	0	0	0	0	0	0	0	0
61	2017	L	Leasing and business services	L72	Business services	43.29	9.86	0.02	0.64	69.4	20	23.57	1	19	0.368421	0	1	46.1818	9	0	0	5	0	0	0	0	0	0	4.11087	0	0	0	0	0	0	0	0	0	0	0
61	2018	L	Leasing and business services	L72	Business services	43.2525	10.2	0.01	0.66	69.53	21	23.66	1	19	0.368421	0	1	47.9	9	0	0	2	0	0	0	0	0	1	0	0	0	0	1	1	0	1	0	0	0	0
63	2009	C	Manufacturing	C39	Computers and communications equipment	32.25	7.52	0.136217	0.701499	60.99	12	24.6525	0	14	0.357143	0	1	42.1667		0	1	2	1	1	1	1	2	1	6.21661	4.56435	0	0	1	1	0	1	1	2	1	1
63	2010	C	Manufacturing	C39	Computers and communications equipment	42.45	7.62	0.16272	0.737368	58.19	13	24.9478	0	17	0.470588	0	1	42.6111	9	0	1	2	1	1	1	1	2	1	0	4.66344	0	0	1	1	0	1	1	2	1	1
63	2011	C	Manufacturing	C39	Computers and communications equipment	70.46	7.73	0.162033	0.703371	58.38	14	25.1559	0	18	0.388889	0	1	43.6111	16	0	1	1	1	1	1	1	2	1	6.55839	4.70953	0	0	1	1	0	1	1	2	1	1
63	2012	C	Manufacturing	C39	Computers and communications equipment	64.76	7.88	0.087534	0.750505	57.93	15	25.3807	0	14	0.357143	0	1	44.6111	15	0	1	0	0	1	1	1	2	1	5.82726	4.43082	0	0	1	1	0	1	1	2	1	1
63	2013	C	Manufacturing	C39	Computers and communications equipment	63.78	8.33	-0.11	0.79	59.55	16	25.4	0	15	0.333333	0	1	45.25	15	0	1	0	0	1	1	1	2	1	0	4.18965	0	0	1	1	0	1	1	2	1	1
63	2014	C	Manufacturing	C39	Computers and communications equipment	66.16	8.64	0.06	0.76	56.44	17	25.33	0	15	0.4	0	1	46.2381	15	0	1	0	0	1	1	1	2	1	5.9624	4.39445	0	0	1	1	0	1	1	2	1	1
63	2015	C	Manufacturing	C39	Computers and communications equipment	70.61	9.3	0.11	0.75	53.22	18	25.39	0	14	0.357143	0	1	46.1579	16	0	1	0	0	1	1	1	2	0	0	4.77912	0	0	0	0	0	0	1	2	1	1
63	2016	C	Manufacturing	C39	Computers and communications equipment	68.9	9.68	0.11	0.64	56.66	19	25.52	0	20	0.380952	0	1	46.6667	15	0	1	4	0	1	1	1	2	0	6.0142	4.82831	0	0	0	0	0	0	1	2	1	1
63	2017	C	Manufacturing	C39	Computers and communications equipment	69.7	9.86	-0.03	0.71	56.34	20	25.68	0	16	0.375	0	1	47.2632	16	0	1	4	0	1	1	1	2	0	6.48625	5.03044	0	0	0	0	0	0	1	2	1	1
63	2018	C	Manufacturing	C39	Computers and communications equipment	73.2751	10.2	0.12	0.68	54.71	21	25.69	0	15	0.333333	0	1	46.2	17	0	1	1	0	1.5	1	2	2	0	6.85182	4.7185	0	0	0	0	0	0	1.5	2	1	2
65	2014	E	Construction	E48	Civil engineering construction	38.44	9.12	0.23	0.76	69.46	16	22.11	1	9	0.333333	0	0	47.625	9	0	1	2	0	1	1	0	1	2	3.44255	0	0	0	2	2	0	2	1	1	1	0
65	2015	E	Construction	E48	Civil engineering construction	38.58	9.37	0.21	0.76	65.94	17	22.32	1	13	0.384615	0	0	48.6	9	0	1	2	0	1	1	0	2	2	0	0	0	0	2	2	0	2	1	2	1	0
65	2016	E	Construction	E48	Civil engineering construction	38.8	8.89	0.14	0.67	67.29	18	22.61	1	12	0.333333	0	0	48.7	9	0	1	2	0	1	1	0	2	2	0	0	0	0	2	2	0	2	1	2	1	0
65	2017	E	Construction	E48	Civil engineering construction	37.97	9.14	0.16	0.7	72.37	19	23.22	1	12	0.333333	0	0	47.2222	9	0	1	3	0	1	1	0	2	2	0	1.38629	0	0	2	2	0	2	1	2	1	0
65	2018	E	Construction	E48	Civil engineering construction	34.5257	9.42	0.14	0.64	69.2	20	23.16	1	13	0.307692	0	1	47.5556	7	0	1	0	0	1	1	0	2	2	0	0.693147	0	0	2	2	0	2	1	2	1	0
66	2012	C	Manufacturing	C39	Computers and communications equipment	32.89	7.88	0.044968	0.68834	58.74	15	24.2137	1	9	0.333333	0	0	44.4286	6	0	0	4	0	0	0	0	0	0	0	1.38629	0	0	0	0	0	0	0	0	0	0
66	2013	C	Manufacturing	C39	Computers and communications equipment	34.93	8.33	0.01	0.74	55.23	16	24.39	1	11	0.272727	0	0	45.7143	7	0	0	5	0	0	0	0	0	0	0	0	0	0	0	0	0	0	0	0	0	0
66	2014	C	Manufacturing	C39	Computers and communications equipment	39.12	8.64	-0.08	0.78	58.24	17	24.39	1	9	0.333333	0	0	46.7143	9	0	0	4	0	0	0	0	0	0	3.04452	1.09861	0	0	0	0	0	0	0	0	0	0
66	2015	C	Manufacturing	C39	Computers and communications equipment	42.48	9.3	-0.04	0.79	57.54	18	24.43	1	11	0.454545	0	0	47.7143	9	0	0	4	0	0	0	0	0	0	3.44399	1.60944	0	0	0	0	0	0	0	0	0	0
66	2016	C	Manufacturing	C39	Computers and communications equipment	43.08	9.68	-0.02	0.78	56.68	19	24.4	1	9	0.333333	0	0	48.6667	9	0	0	0	0	0	0	0	0	0	0	1.38629	0	0	0	0	0	0	0	0	0	0
66	2017	C	Manufacturing	C39	Computers and communications equipment	43.65	9.86	0.02	0.77	57.32	20	24.43	1	13	0.25	0	0	49.7	9	0	0	1	0	0	0	0	0	0	3.43399	1.09861	0	0	0	0	0	0	0	0	0	0
66	2018	C	Manufacturing	C39	Computers and communications equipment	28.2576	10.2	0.06	0.5	44.6	21	23.44	1	11	0.363636	0	0	49.4	6	0	1	0	0	0	0	0	0	0	3.39451	1.38629	0	0	0	0	0	0	0	0	0	0
69	2009	K	Real estate	K70	Real estate	36.79	7.52	0.185325	0.504461	57.74	12	23.3585	1	15	0.333333	0	0	42.1667		0	1	7	1	0	0	0	0	0	3.29584	0	0	0	0	0	0	0	0	0	0	0
69	2010	K	Real estate	K70	Real estate	40.42	7.62	0.169623	0.627589	62.88	13	24.149	1	18	0.5	0	0	45.8	9	0	1	9	2	0	0	0	0	0	7.28013	0	0	0	0	0	0	0	0	0	0	0
69	2011	K	Real estate	K70	Real estate	52.36	7.73	0.254475	0.696934	62.9	14	24.6056	1	10	0.5	0	1	46	12	0	1	7	2	0	0	0	0	0	5.77144	0	0	0	0	0	0	0	0	0	0	0
69	2012	K	Real estate	K70	Real estate	49.42	7.88	0.200355	0.711698	62.53	15	24.8626	1	11	0.545455	0	1	47	11	0	1	7	2	0	0	0	0	0	0	0	0	0	0	0	0	0	0	0	0	0
69	2013	K	Real estate	K70	Real estate	51.75	8.33	0.2	0.7	64.56	16	25.01	1	11	0.545455	0	1	48	12	0	1	7	2	0	0	0	0	0	0	0	0	0	0	0	0	0	0	0	0	0
69	2014	K	Real estate	K70	Real estate	49.34	8.64	0.2	0.69	64.44	17	25.2	1	12	0.5	0	1	48	11	0	1	8	2	0	0	0	0	0	0	0	0	0	0	0	0	0	0	0	0	0
69	2015	K	Real estate	K70	Real estate	53.65	9.3	0.19	0.66	63.55	18	25.28	1	9	0.615385	0	1	49.4444	12	0	1	7	1	0	0	0	0	0	5.81413	0	0	0	0	0	0	0	0	0	0	0
69	2016	K	Real estate	K70	Real estate	49.96	9.68	0.14	0.63	67.97	19	25.47	1	10	0.5	0	1	50.5	11	0	1	7	1	0	0	0	0	0	0	0	0	0	0	0	0	0	0	0	0	0
69	2017	K	Real estate	K70	Real estate	51.53	9.86	0.16	0.67	72.14	20	25.71	1	12	0.615385	0	1	50.3333	12	0	1	3	1	0	0	0	0	0	5.67332	0	0	0	0	0	0	0	0	0	0	0
69	2018	K	Real estate	K70	Real estate	53.9866	10.2	0.16	0.7	71.83	21	26.11	1	8	0.5	0	1	50.7778	12	0	0	0	0	0	0	0	0	0	0	0	0	0	0	0	0	0	0	0	0	0
88	2013	G	Transportation	G54	Land transportation	27.22	8.33	0.09	0.07	73.38	16	22.39	1	9	0.333333	0	0	46.8	5	0	0	4	0	0	0	0	0	0	2.47658	0	0	0	0	0	0	0	0	0	0	0
88	2014	G	Transportation	G54	Land transportation	33.89	8.64	0.08	0.09	68.77	17	22.44	1	10	0.3	0	0	47.5714	6	0	0	4	0	0	0	0	0	0	0	0	0	0	0	0	0	0	0	0	0	0
88	2015	G	Transportation	G54	Land transportation	31.5	9.3	0.09	0.19	70.1	18	22.64	1	11	0.363636	0	0	48.75	6	0	0	3	0	0	0	0	0	0	0	0	0	0	0	0	0	0	0	0	0	0
88	2016	G	Transportation	G54	Land transportation	30.98	9.68	0.09	0.23	78.26	19	22.79	1	9	0.333333	0	0	48.8333	6	0	0	0	0	0	0	0	0	0	0	0	0	0	0	0	0	0	0	0	0	0
88	2017	G	Transportation	G54	Land transportation	30.48	9.86	0.06	0.22	78.26	20	22.83	1	10	0.3	0	0	49.5	6	0	0	0	0	0	0	0	0	0	0	0	0	0	0	0	0	0	0	0	0	0
88	2018	G	Transportation	G54	Land transportation	35.2724	10.2	0.06	0.24	78.13	21	22.95	1	13	0.384615	1	0	49.6	8	0	0	0	0	0	0	0	0	0	0	0	0	0	0	0	0	0	0	0	0	0
89	2009	G	Transportation	G56	Flight transportation	34.54	7.52	0.054737	0.139359	69.12	11	22.4154	1	10	0.4	0	1	43.375		0	1	4	1	0	0	0	0	0	0	0	0	0	0	0	0	0	0	0	0	0
89	2010	G	Transportation	G56	Flight transportation	36.39	7.62	0.118159	0.103256	66.09	12	22.4795	1	10	0.3	0	1	44.375	9	0	1	4	1	0	0	0	0	0	0	0	0	0	0	0	0	0	0	0	0	0
89	2011	G	Transportation	G56	Flight transportation	37.52	7.73	0.130949	0.104214	64.46	13	22.6006	1	11	0.363636	0	1	46.5	9	0	1	4	1	0	0	0	0	0	4.38378	0	0	0	0	0	0	0	0	0	0	0
89	2012	G	Transportation	G56	Flight transportation	35.92	7.88	0.104954	0.251293	65.49	14	22.9386	1	9	0.333333	0	1	46.3	8	0	1	3	1	0	0	0	0	0	5.38907	0	0	0	0	0	0	0	0	0	0	0
90	2017	E	Construction	E48	Civil engineering construction	52.35	9.86	0.07	0.67	58.11	18	23.68	1	7	0.428571	0	0	49.8571	12	0	1	3	0	0	0	0	0	0	0	0	0	0	0	0	0	0	0	0	0	0
90	2018	E	Construction	E48	Civil engineering construction	65.1809	10.2	0.09	0.74	58.1	19	23.97	1	9	0.444444	0	0	50.8571	15	0	1	0	0	0	0	0	0	0	3.38946	0	0	0	0	0	0	0	0	0	0	0
100	2009	C	Manufacturing	C39	Computers and communications equipment	30.09	7.52	0.0742725	0.732179	30.13	5	23.8671	1	11	0.363636	1	1	43.3158		0	1	1	1	1	1	1	2	0	0	2.3979	0	0	0	0	0	0	1	2	1	1
100	2010	C	Manufacturing	C39	Computers and communications equipment	47.63	7.62	0.0961132	0.721231	32.56	6	24.1322	0	11	0.363636	1	1	43.625	9	0	1	1	1	1.5	1	2	2	0	6.04737	2.30259	0	0	0	0	0	0	1.5	2	1	2
100	2011	C	Manufacturing	C39	Computers and communications equipment	52.08	7.73	0.0356251	0.661685	44.67	7	24.7025	0	11	0.363636	1	1	45.625	12	1	1	1	1	1.5	1	2	2	0	3.93183	2.94444	0	0	0	0	0	0	1.5	2	1	2
156	2015	R	Culture, sports and entertainment	R86	Production of radio, TV, film, and recording	45.66	9.73	0.19	0.6	89.72	15	22.44	1	14	0.357143	1	1	43.3333	9	0	0	3	0	1	1	0	1	0	0	0	0	0	0	0	0	0	1	1	1	0
156	2016	R	Culture, sports and entertainment	R86	Production of radio, TV, film, and recording	48.52	10	0.09	0.27	85.21	16	23.26	1	20	0.45	1	1	43.0769	10	0	1	4	0	1	1	1	1	0	0	0	0	0	0	0	0	0	1	1	1	1
156	2017	R	Culture, sports and entertainment	R86	Production of radio, TV, film, and recording	59.21	9.97	0.06	0.28	81.67	17	23.36	1	14	0.357143	0	1	43.3571	13	0	1	2	0	1	1	1	1	0	0	0	0	0	0	0	0	0	1	1	1	1
156	2018	R	Culture, sports and entertainment	R86	Production of radio, TV, film, and recording	42.2286	10.29	0.06	0.28	78.07	18	23.39	1	14	0.357143	0	1	44.1	9	0	1	1	0	1	1	1	1	0	0	0	0	0	0	0	0	0	1	1	1	1
157	2009	C	Manufacturing	C35	Special equipment manufacturing	32.32	5.35	0.354041	0.771943	61.5	9	23.8601	1	7	0.571429	1	1	45.7059		0	0	5	2	1	1	0	1	1	7.28688	1.38629	0	0	1	1	0	1	1	1	1	0
157	2010	C	Manufacturing	C35	Special equipment manufacturing	37.22	5.33	0.373988	0.776151	55.95	10	24.2471	1	9	0.615385	1	1	47.9444	9	1	1	7	2	0	0	0	0	0	5.77144	2.30259	0	0	0	0	0	0	0	0	0	0
157	2011	C	Manufacturing	C35	Special equipment manufacturing	28.79	5.47	0.261674	0.563865	57.76	11	24.8663	1	7	0.571429	1	1	47.05	6	0	1	5	1	0	0	0	0	0	7.09091	2.94444	0	0	0	0	0	0	0	0	0	0
301	2009	C	Manufacturing	C28	Chemical fiber manufacturing	31.47	7.84	0.0703416	0.353383	41.27	9	22.0618	1	9	0.333333	0	1	44.2		0	0	2	0	0	0	0	0	0	3.30516	0	1	0	0	0	0	0	0	0	0	0
301	2010	C	Manufacturing	C28	Chemical fiber manufacturing	33.84	8.21	0.0366525	0.359717	43.81	10	22.0777	1	10	0.4	0	1	40.25	6	0	0	2	0	0	0	0	0	0	0	0	1	0	0	0	0	0	0	0	0	0
301	2011	C	Manufacturing	C28	Chemical fiber manufacturing	33.42	8.59	0.0284902	0.319968	41.7	11	22.043	1	7	0.571429	0	1	39.3333	6	0	0	2	0	0	0	0	0	0	5.1985	0	1	0	0	0	0	0	0	0	0	0
301	2012	C	Manufacturing	C28	Chemical fiber manufacturing	33.23	9.18	0.0422368	0.265155	39.92	12	21.971	1	13	0.384615	0	1	42	6	0	0	2	0	0	0	0	0	0	4.22567	0	1	0	0	0	0	0	0	0	0	0
301	2013	C	Manufacturing	C28	Chemical fiber manufacturing	38.62	9.94	0.06	0.25	39.9	13	22	1	9	0.444444	0	1	43.75	9	0	0	1	0	0	0	0	0	0	4.14186	0	1	0	0	0	0	0	0	0	0	0
301	2014	C	Manufacturing	C28	Chemical fiber manufacturing	43.89	9.86	0.12	0.19	39.06	14	22.02	1	9	0.444444	0	1	43.6	9	0	0	1	0	0	0	0	0	0	4.32413	0	1	0	0	0	0	0	0	0	0	0
301	2015	C	Manufacturing	C28	Chemical fiber manufacturing	51.05	9.64	0.07	0.22	38.59	15	22.11	1	13	0.384615	1	1	42.8571	12	0	0	1	0	0	0	0	0	0	4.77077	0	1	0	0	0	0	0	0	0	0	0
301	2016	C	Manufacturing	C28	Chemical fiber manufacturing	50.71	9.3	0.05	0.26	39.67	16	22.21	1	7	0.428571	1	1	42	12	0	0	0	0	0	0	0	0	0	0	0	1	0	0	0	0	0	0	0	0	0
301	2017	C	Manufacturing	C28	Chemical fiber manufacturing	49.33	9.26	0.04	0.3	39.31	17	22.33	1	7	0.428571	1	1	43	11	0	0	0	0	0	0	0	0	0	0	0	1	0	0	0	0	0	0	0	0	0
301	2018	C	Manufacturing	C28	Chemical fiber manufacturing	50.5208	9.46	0.06	0.19	39.26	18	22.21	1	10	0.4	1	1	44	12	0	0	0	0	0	0	0	0	0	3.93183	0	1	0	0	0	0	0	0	0	0	0
333	2015	C	Manufacturing	C38	Electrical machinery and equipment	53.05	9.3	0.27	0.62	55.75	2	25.51	0	15	0.333333	1	1	47.5455	12	1	1	2	1	0	0	0	0	0	0	4.89784	0	0	0	0	0	0	0	0	0	0
333	2016	C	Manufacturing	C38	Electrical machinery and equipment	46.54	9.68	0.27	0.57	56.87	3	25.58	0	13	0.384615	1	1	48.7778	9	1	1	2	1	0	0	0	0	0	0	6.41673	0	0	0	0	0	0	0	0	0	0
333	2017	C	Manufacturing	C38	Electrical machinery and equipment	45.39	9.86	0.25	0.6	49.53	4	25.86	0	12	0.333333	1	1	49.4545	9	1	1	2	0	0	0	0	0	0	0	6.34564	0	0	0	0	0	0	0	0	0	0
333	2018	C	Manufacturing	C38	Electrical machinery and equipment	52.9379	10.2	0.25	0.67	56.29	5	26.24	0	12	0.333333	1	0	50	12	1	1	1	0	0	0	0	0	0	8.03948	6.62141	0	0	0	0	0	0	0	0	0	0
338	2009	C	Manufacturing	C36	Automotive manufacturing	35.55	6.89	0.232643	0.613005	63.62	2	24.0998	1	18	0.333333	1	0	45.7333		1	1	5	2	0	0	0	0	0	7.44015	0	0	0	0	0	0	0	0	0	0	0
338	2010	C	Manufacturing	C36	Automotive manufacturing	35.75	6.94	0.29254	0.567584	63.98	3	24.3128	1	18	0.333333	1	0	46.7333	8	1	1	5	2	0	0	0	0	0	4.61512	1.09861	0	0	0	0	0	0	0	0	0	0
338	2011	C	Manufacturing	C36	Automotive manufacturing	54.19	6.75	0.373988	0.551952	62.61	4	24.6776	1	18	0.333333	1	0	47.7333	12	1	1	5	2	0	0	0	0	0	6.7489	2.63906	0	0	0	0	0	0	0	0	0	0
338	2012	C	Manufacturing	C36	Automotive manufacturing	56.35	6.85	0.241808	0.530377	60.06	5	24.843	1	18	0.333333	1	1	47.375	12	1	1	5	2	0	0	0	0	0	4.79579	3.52636	0	0	0	0	0	0	0	0	0	0
338	2013	C	Manufacturing	C36	Automotive manufacturing	58.04	7.24	0.11	0.53	58.76	6	24.92	1	20	0.4	1	1	48.8333	12	1	1	6	2	0	0	0	0	0	0	3.66356	0	0	0	0	0	0	0	0	0	0
338	2014	C	Manufacturing	C36	Automotive manufacturing	58.09	7.39	0.12	0.56	58.68	7	25.09	1	19	0.315789	1	1	50.0556	12	1	1	4	2	1	0	1	1	0	6.38856	4.04305	0	0	0	0	0	0	1	1	0	1
338	2015	C	Manufacturing	C36	Automotive manufacturing	58.78	7.76	0.15	0.66	56.79	8	25.51	1	20	0.409091	1	1	51.1765	12	1	1	4	2	1.5	1	1	3	0	5.23111	3.71357	0	0	0	0	0	0	1.5	3	1	1
338	2016	C	Manufacturing	C36	Automotive manufacturing	61.56	7.85	0.05	0.64	57.15	9	25.47	1	18	0.333333	1	1	52.1111	14	1	1	0	2	1.5	1	1	3	0	0	3.85015	0	0	0	0	0	0	1.5	3	1	1
338	2017	C	Manufacturing	C36	Automotive manufacturing	60.95	7.94	0.08	0.73	54.12	10	25.82	1	13	0.384615	1	1	52.8667	13	1	1	0	2	2.66667	1	2.33333	7	0	0	3.97029	0	0	0	0	0	0	2.66667	7	1	2.33333
338	2018	C	Manufacturing	C36	Automotive manufacturing	65.4664	8.08	0.18	0.7	53.66	11	25.97	1	16	0.375	1	1	53.8235	15	1	1	0	0	2.25	1	2	8	0	0	4.33073	0	0	0	0	0	0	2.25	8	1	2
400	2009	C	Manufacturing	C38	Electrical machinery and equipment	25.32	5.89	0.043876	0.50229	47.43	12	22.2793	1	9	0.333333	0	0	43.4		0	1	2	1	0	0	0	0	0	0	1.94591	0	0	0	0	0	0	0	0	0	0
400	2010	C	Manufacturing	C38	Electrical machinery and equipment	24.43	5.99	0.0942056	0.449573	44.17	13	22.2504	0	9	0.333333	0	0	44.4	3	0	1	2	1	0	0	0	0	0	0	1.79176	0	0	0	0	0	0	0	0	0	0
400	2011	C	Manufacturing	C38	Electrical machinery and equipment	26.51	6.08	0.0934201	0.520769	41.59	14	22.4733	1	9	0.333333	0	0	44.4444	5	0	1	2	1	0	0	0	0	0	2.3979	2.83321	0	0	0	0	0	0	0	0	0	0
400	2012	C	Manufacturing	C38	Electrical machinery and equipment	31.3	6.19	0.106274	0.580492	45.03	15	22.6794	1	9	0.333333	0	0	45.4444	6	0	1	2	0	0	0	0	0	0	0	3.58352	0	0	0	0	0	0	0	0	0	0
400	2015	C	Manufacturing	C38	Electrical machinery and equipment	40.68	6.85	0.23	0.42	46.68	18	23.1	1	11	0.272727	0	1	47	9	0	0	2	0	0	0	0	0	0	3.66356	4.72739	0	0	0	0	0	0	0	0	0	0
400	2016	C	Manufacturing	C38	Electrical machinery and equipment	40.69	7.05	0.12	0.45	53.13	19	23.25	1	9	0.333333	0	1	47.625	9	0	0	1	0	0	0	0	0	0	2.3979	4.94164	0	0	0	0	0	0	0	0	0	0
400	2017	C	Manufacturing	C38	Electrical machinery and equipment	40.68	7.1	0.13	0.47	54.21	20	23.38	1	13	0.461538	0	1	47.5556	9	0	0	0	0	0	0	0	0	0	2.3979	5.11199	0	0	0	0	0	0	0	0	0	0
400	2018	C	Manufacturing	C38	Electrical machinery and equipment	38.2669	7.27	0.09	0.47	52.79	21	23.45	1	12	0.25	0	1	48.25	9	0	1	0	0	0	0	0	0	0	0	5.37064	0	0	0	0	0	0	0	0	0	0
401	2009	C	Manufacturing	C30	Nonmetallic mineral production	29.24	5.5	0.112711	0.504574	64.58	13	23.2678	1	9	0.333333	0	0	50		0	1	0	0	1	1	0	1	0	0	0	1	0	0	0	0	0	1	1	1	0
401	2010	C	Manufacturing	C30	Nonmetallic mineral production	26.07	5.64	0.151809	0.643191	63.51	14	23.7968	1	9	0.333333	0	0	49.4444	5	0	1	1	0	1	1	0	1	0	5.3033	0	1	0	0	0	0	0	1	1	1	0
401	2011	C	Manufacturing	C30	Nonmetallic mineral production	24.81	4.98	0.184438	0.692911	63.61	15	24.1328	1	9	0.333333	0	0	50.4444	3	0	1	1	0	1	1	0	1	0	7.1317	0	1	0	0	0	0	0	1	1	1	0
401	2012	C	Manufacturing	C30	Nonmetallic mineral production	32.99	5.18	0.140913	0.654412	69.75	16	24.3628	1	12	0.416667	0	0	51	6	0	1	1	0	1	1	0	1	0	7.7889	0	1	0	0	0	0	0	1	1	1	0
401	2013	C	Manufacturing	C30	Nonmetallic mineral production	30.69	5.44	0.01	0.68	68.35	17	24.45	1	10	0.3	0	0	51.5	6	0	1	0	0	1	1	0	1	0	6.66693	0	1	0	0	0	0	0	1	1	1	0
401	2014	C	Manufacturing	C30	Nonmetallic mineral production	34.05	5.61	0.01	0.68	70.31	18	24.49	1	9	0.333333	0	0	52.5	7	0	1	0	0	1	1	0	1	0	4.09268	0	1	0	0	0	0	0	1	1	1	0
401	2015	C	Manufacturing	C30	Nonmetallic mineral production	35.99	6.03	-0.02	0.69	75.3	19	24.51	1	9	0.333333	0	0	53.5	8	0	1	0	0	1	1	0	1	0	5.37593	0	1	0	0	0	0	0	1	1	1	0
401	2018	C	Manufacturing	C30	Nonmetallic mineral production	38.2098	6.56	0.01	0.73	43.76	22	24.44	1	13	0.384615	0	1	49.75	9	0	1	0	0	1	1	0	1	0	4.43888	0	1	0	0	0	0	0	1	1	1	0
402	2009	K	Real estate	K70	Real estate	28.75	7.24	0.0987419	0.461092	42.78	13	24.0374	1	9	0.333333	0	1	41.7143		0	1	5	0	0	0	0	0	0	5.01728	0	0	0	0	0	0	0	0	0	0	0
402	2010	K	Real estate	K70	Real estate	39.1	7.36	0.089332	0.623564	37.95	14	24.4693	1	9	0.333333	0	1	42	9	0	1	5	0	0	0	0	0	0	0	0	0	0	0	0	0	0	0	0	0	0
402	2011	K	Real estate	K70	Real estate	37.28	7.94	0.110503	0.681675	34.56	15	24.7154	1	9	0.333333	0	1	43.125	9	0	1	5	0	0	0	0	0	0	6.06611	0	0	0	0	0	0	0	0	0	0	0
402	2012	K	Real estate	K70	Real estate	34.49	8.1	0.115151	0.690309	38.21	16	24.813	1	11	0.363636	0	1	45.1053	7	0	1	5	0	0	0	0	0	0	4.91265	0	0	0	0	0	0	0	0	0	0	0
402	2013	K	Real estate	K70	Real estate	38.79	8.75	0.14	0.7	38.78	17	24.97	1	9	0.333333	0	1	45.5625	9	0	1	4	0	0	0	0	0	0	0	0	0	0	0	0	0	0	0	0	0	0
402	2014	K	Real estate	K70	Real estate	38.71	9.12	0.15	0.68	35.8	18	25.05	1	10	0.3	0	1	46.5625	9	0	1	4	0	0	0	0	0	0	0	0	0	0	0	0	0	0	0	0	0	0
402	2015	K	Real estate	K70	Real estate	38.17	9.37	0.12	0.69	53.35	19	25.2	1	13	0.461538	0	1	46.6842	9	0	1	5	0	0	0	0	0	0	0	0	0	0	0	0	0	0	0	0	0	0
402	2016	K	Real estate	K70	Real estate	39.09	8.89	0.08	0.73	61.84	20	25.38	1	10	0.4	0	1	45.6364	9	0	1	1	0	0	0	0	0	0	7.3192	0	0	0	0	0	0	0	0	0	0	0
402	2017	K	Real estate	K70	Real estate	44.1	9.14	0.09	0.72	68.05	21	25.45	1	12	0.25	1	1	46.6364	9	0	1	0	0	0	0	0	0	0	6.29895	0	0	0	0	0	0	0	0	0	0	0
402	2018	K	Real estate	K70	Real estate	39.166	9.42	0.13	0.73	69.72	22	25.55	1	12	0.333333	0	1	46.6	9	0	1	0	0	0	0	0	0	0	4.83628	0	0	0	0	0	0	0	0	0	0	0
407	2012	D	Electronic and gas	D45	Production and Distribution of Gas	41.14	6.85	0.0043558	0.552447	21.97	16	21.8656	0	11	0.545455	0	1	45.5714	9	0	1	1	0	0	0	0	0	0	0	0	0	0	0	0	0	0	0	0	0	0
407	2013	D	Electronic and gas	D45	Production and Distribution of Gas	41.28	7.24	-0.1	0.59	21.97	17	21.88	0	15	0.4	0	1	45.25	9	0	1	1	0	0	0	0	0	0	0	0	0	0	0	0	0	0	0	0	0	0
407	2016	D	Electronic and gas	D45	Production and Distribution of Gas	30.36	7.85	0.02	0.49	27.85	20	22.15	0	17	0.470588	0	1	47.75	6	0	0	1	0	0	0	0	0	0	0	0	0	0	0	0	0	0	0	0	0	0
407	2017	D	Electronic and gas	D45	Production and Distribution of Gas	34.73	7.94	-0.14	0.41	41.03	21	22.18	0	12	0.333333	0	1	47.7143	7	0	0	1	0	0	0	0	0	0	0	0	0	0	0	0	0	0	0	0	0	0
413	2017	C	Manufacturing	C39	Computers and communications equipment	47.48	9.14	0.07	0.51	40.53	21	24.57	0	9	0.444444	0	1	45.5556	9	0	1	2	1	0	0	0	0	0	5.70711	2.19722	0	0	0	0	0	0	0	0	0	0
413	2018	C	Manufacturing	C39	Computers and communications equipment	49.6875	9.42	0.07	0.53	37.06	22	24.94	0	7	0.428571	0	1	46.625	11	0	1	0	0	0	0	0	0	0	0	1.94591	0	0	0	0	0	0	0	0	0	0
422	2009	C	Manufacturing	C26	Chemical materials manufacturing	21.82	5.4	0.138341	0.722692	36.45	13	23.1487	1	18	0.388889	0	1	38		0	1	2	1	0	0	0	0	0	0	0.693147	1	0	0	0	0	0	0	0	0	0
422	2010	C	Manufacturing	C26	Chemical materials manufacturing	25.21	5.57	0.130805	0.727806	33.98	14	23.3271	1	11	0.454545	0	1	38.5	5	0	1	3	1	0	0	0	0	0	0	1.94591	1	0	0	0	0	0	0	0	0	0
422	2011	C	Manufacturing	C26	Chemical materials manufacturing	25.57	5.5	0.232568	0.724969	27.59	15	23.6542	1	11	0.363636	0	1	40.8571	4	0	1	3	1	0	0	0	0	0	5.17048	0	1	0	0	0	0	0	0	0	0	0
422	2012	C	Manufacturing	C26	Chemical materials manufacturing	28.11	5.7	0.207324	0.736392	29.28	16	24.0109	1	11	0.363636	0	1	41.2857	6	0	1	3	1	0	0	0	0	0	3.55535	0.693147	1	0	0	0	0	0	0	0	0	0
422	2013	C	Manufacturing	C26	Chemical materials manufacturing	33.29	8.75	0.2	0.73	33.34	17	24.11	1	14	0.428571	0	0	42.2222	6	0	1	1	1	0	0	0	0	0	4.61512	1.38629	1	0	0	0	0	0	0	0	0	0
422	2014	C	Manufacturing	C26	Chemical materials manufacturing	32.61	9.12	0.03	0.79	27.66	18	24.29	1	11	0.363636	1	0	43.3333	6	0	1	0	0	0	0	0	0	0	0	0.693147	1	0	0	0	0	0	0	0	0	0
422	2018	C	Manufacturing	C26	Chemical materials manufacturing	31.8596	7.78	-0.33	0.87	24.89	22	24.21	1	15	0.4	0	0	47	6	0	1	0	0	0	0	0	0	0	0	0	1	0	0	0	0	0	0	0	0	0
423	2009	C	Manufacturing	C27	Pharmaceutical manufacturing	27.42	6.89	0.218359	0.234181	39.35	13	21.3615	1	9	0.333333	0	1	47.8333		0	1	3	0	0	0	0	0	0	0	0	0	0	0	0	0	0	0	0	0	0
423	2010	C	Manufacturing	C27	Pharmaceutical manufacturing	24.24	6.94	0.208271	0.210992	38.74	14	21.8601	1	9	0.333333	0	1	49	3	0	1	3	0	0	0	0	0	0	0	0	0	0	0	0	0	0	0	0	0	0
423	2011	C	Manufacturing	C27	Pharmaceutical manufacturing	34.41	6.75	0.224822	0.2169	37.42	15	22.0036	1	9	0.333333	0	1	48.75	7	0	1	2	0	0	0	0	0	0	6.4151	0	0	0	0	0	0	0	0	0	0	0
423	2012	C	Manufacturing	C27	Pharmaceutical manufacturing	31.57	6.85	0.276603	0.177752	33.01	16	22.1646	1	9	0.333333	0	1	49.5714	6	0	1	0	0	0	0	0	0	0	8.52655	0	0	0	0	0	0	0	0	0	0	0
423	2013	C	Manufacturing	C27	Pharmaceutical manufacturing	32.57	7.24	0.27	0.19	32.93	17	22.4	1	10	0.3	0	1	49.5	6	0	1	1	0	0	0	0	0	0	6.55251	0	0	0	0	0	0	0	0	0	0	0
423	2014	C	Manufacturing	C27	Pharmaceutical manufacturing	47.23	7.39	0.26	0.15	33.91	18	22.51	1	10	0.3	0	1	49.2222	9	0	1	1	0	0	0	0	0	0	0	0.693147	0	0	0	0	0	0	0	0	0	0
423	2015	C	Manufacturing	C27	Pharmaceutical manufacturing	52.8	7.76	0.25	0.19	33.6	19	22.73	1	12	0.416667	0	1	50.125	12	0	1	1	0	0	0	0	0	0	0	0	0	0	0	0	0	0	0	0	0	0
423	2016	C	Manufacturing	C27	Pharmaceutical manufacturing	44.22	7.85	0.25	0.18	34.77	20	22.88	1	9	0.333333	0	1	49.8571	9	0	1	2	0	0	0	0	0	0	0	0	0	0	0	0	0	0	0	0	0	0
423	2017	C	Manufacturing	C27	Pharmaceutical manufacturing	47.72	7.94	0.24	0.16	38.68	21	23.02	1	11	0.272727	0	1	51.5	9	0	1	2	0	0	0	0	0	0	0	1.60944	0	0	0	0	0	0	0	0	0	0
423	2018	C	Manufacturing	C27	Pharmaceutical manufacturing	71.3541	8.08	0.22	0.2	45.82	22	23.24	1	9	0.333333	0	1	52.5	16	0	1	0	0	0	0	0	0	0	3.04452	1.60944	0	0	0	0	0	0	0	0	0	0
425	2011	C	Manufacturing	C35	Special equipment manufacturing	25.4	8.59	0.354518	0.513903	73.02	15	23.9342	1	9	0.333333	1	0	47.5	4	0	1	1	0	0	0	0	0	0	0	0	0	0	0	0	0	0	0	0	0	0
425	2012	C	Manufacturing	C35	Special equipment manufacturing	32.32	9.18	0.246725	0.563431	65.63	16	24.2704	1	9	0.444444	1	0	48.5	6	0	1	1	0	0	0	0	0	0	0	2.3979	0	0	0	0	0	0	0	0	0	0
425	2013	C	Manufacturing	C35	Special equipment manufacturing	32.45	9.94	0.15	0.61	63.55	17	24.54	1	9	0.444444	1	0	49.5	6	0	1	1	0	0	0	0	0	0	5.128	2.19722	0	0	0	0	0	0	0	0	0	0
425	2014	C	Manufacturing	C35	Special equipment manufacturing	33.77	9.86	0.08	0.6	62.15	18	24.62	1	11	0.454545	1	0	48.1	6	0	1	1	0	0	0	0	0	0	6.67416	1.38629	0	0	0	0	0	0	0	0	0	0
425	2015	C	Manufacturing	C35	Special equipment manufacturing	35.23	9.64	0.02	0.58	56.49	19	24.61	1	10	0.5	1	0	49.7778	8	0	1	1	0	0	0	0	0	0	5.78639	3.09104	0	0	0	0	0	0	0	0	0	0
425	2016	C	Manufacturing	C35	Special equipment manufacturing	36.76	9.3	0	0.52	53.81	20	24.48	1	9	0.444444	1	0	50.7778	9	0	1	1	0	0	0	0	0	0	0	2.94444	0	0	0	0	0	0	0	0	0	0
425	2017	C	Manufacturing	C35	Special equipment manufacturing	36.64	9.26	0.01	0.53	54.42	21	24.51	1	10	0.5	1	0	51.7778	9	0	1	0	0	0	0	0	0	0	0	1.94591	0	0	0	0	0	0	0	0	0	0
488	2009	C	Manufacturing	C22	Paper production	29.15	6.89	0.102392	0.466842	42.81	9	23.9928	1	15	0.333333	0	1	42.6429		0	1	5	1	0	0	0	0	0	0	0.693147	1	0	0	0	0	0	0	0	0	0
488	2010	C	Manufacturing	C22	Paper production	24.08	6.94	0.0663387	0.477652	42.49	10	24.0631	1	15	0.333333	0	1	42.2857	3	0	1	6	1	1	1	0	1	0	0	0	1	0	0	0	0	0	1	1	1	0
488	2011	C	Manufacturing	C22	Paper production	26.54	6.75	0.0867851	0.564953	41.36	11	24.2808	1	15	0.333333	1	1	42.5	5	0	1	5	1	1	1	0	1	0	4.61512	0	1	0	0	0	0	0	1	1	1	0
498	2015	E	Construction	E48	Civil engineering construction	39.39	7.76	0.13	0.74	77	18	23.03	1	8	0.375	0	0	48.4286	9	0	0	1	0	0	0	0	0	0	0	0	0	0	0	0	0	0	0	0	0	0
498	2016	E	Construction	E48	Civil engineering construction	37	7.85	0.13	0.71	71.22	19	23.07	1	12	0.333333	0	1	47.7778	9	0	0	2	0	0	0	0	0	0	0	0	0	0	0	0	0	0	0	0	0	0
498	2017	E	Construction	E48	Civil engineering construction	35.17	7.94	0.13	0.77	72.45	20	23.43	1	10	0.3	0	1	48	8	0	0	2	0	0	0	0	0	0	0	0	0	0	0	0	0	0	0	0	0	0
498	2018	E	Construction	E48	Civil engineering construction	29.3877	8.08	0.15	0.77	71.8	21	23.59	1	10	0.3	0	0	49.5	6	0	0	1	0	0	0	0	0	0	0	0	0	0	0	0	0	0	0	0	0	0
503	2009	I	Information and technology	I64	Internet and related services	23.04	4.43	0.00424571	0.192152	31.55	17	21.2132	0	7	0.428571	0	0	47.3333		0	1	0	0	1	0	1	1	0	0	0	0	0	0	0	0	0	1	1	0	1
503	2010	I	Information and technology	I64	Internet and related services	20.47	4.31	0.00478854	0.192789	29.37	18	21.2081	0	7	0.428571	0	0	48.3333	3	0	1	0	0	1	0	1	1	1	0	0	0	0	1	1	0	1	1	1	0	1
503	2011	I	Information and technology	I64	Internet and related services	23.63	4.68	0.00830652	0.166907	28.29	19	21.1646	0	7	0.428571	0	1	48	3	0	1	0	0	1	0	1	1	1	0	0	0	0	1	1	0	1	1	1	0	1
503	2012	I	Information and technology	I64	Internet and related services	22.59	4.76	0.0148729	0.111885	30.36	20	21.0737	0	7	0.428571	0	1	49	3	0	1	0	0	1	0	1	1	1	0	0	0	0	1	1	0	1	1	1	0	1
503	2016	I	Information and technology	I64	Internet and related services	31.42	5.21	0.01	0.07	34.84	24	21.12	0	8	0.5	0	1	50.5	6	0	1	1	0	2	2	1	2	1	0	0	0	0	1	1	0	1	2	2	2	1
503	2017	I	Information and technology	I64	Internet and related services	27.69	5.28	0.01	0.07	35.5	25	21.12	0	8	0.5	0	1	51.5	5	0	1	1	0	2	2	1	2	1	0	0	0	0	1	1	0	1	2	2	2	1
503	2018	I	Information and technology	I64	Internet and related services	21.3775	5.41	0	0.07	32.06	25	21.09	1	7	0.428571	0	1	53	3	0	1	1	0	2	2	1	2	1	0	0	0	0	1	1	0	1	2	2	2	1
511	2009	C	Manufacturing	C30	Nonmetallic mineral production	23.3	6.32	0.0958144	0.332509	22.59	16	21.4628	0	5	0.4	0	1	42.8333		0	0	1	0	0	0	0	0	0	0	0	1	0	0	0	0	0	0	0	0	0
511	2010	C	Manufacturing	C30	Nonmetallic mineral production	22.66	6.51	0.0844753	0.558298	24.71	17	21.9603	0	5	0.4	0	1	43.6	3	0	0	1	0	0	0	0	0	0	1.79176	0	1	0	0	0	0	0	0	0	0	0
511	2011	C	Manufacturing	C30	Nonmetallic mineral production	23.09	6.24	0.0258834	0.576666	22.17	18	22.0286	0	5	0.4	0	1	42.6	3	0	0	1	0	0	0	0	0	0	2.30259	0	1	0	0	0	0	0	0	0	0	0
516	2009	Q	Health and social work	Q83	Health	26.56	4.33	0.106229	0.598935	60.39	16	21.2849	0	9	0.333333	0	1	44.8333		0	1	1	1	0	0	0	0	0	0	0	0	0	0	0	0	0	0	0	0	0
516	2010	Q	Health and social work	Q83	Health	26.48	4.25	0.0963778	0.611367	40.56	17	21.6111	0	9	0.333333	0	1	44.8	5	0	1	0	0	0	0	0	0	0	0	0	0	0	0	0	0	0	0	0	0	0
516	2011	Q	Health and social work	Q83	Health	30.94	3.92	0.151261	0.605198	38.24	18	21.719	0	9	0.333333	0	1	45.25	6	0	1	0	0	0	0	0	0	0	0	0	0	0	0	0	0	0	0	0	0	0
516	2012	Q	Health and social work	Q83	Health	30.82	4.31	0.11638	0.644467	42.18	19	21.8691	0	9	0.333333	0	1	43.5	6	0	1	0	0	0	0	0	0	0	0	0	0	0	0	0	0	0	0	0	0	0
516	2013	Q	Health and social work	Q83	Health	39.4	5.11	0.1	0.67	38.87	20	22.01	0	11	0.363636	0	1	38.2	9	0	1	1	0	0	0	0	0	0	0	0	0	0	0	0	0	0	0	0	0	0
516	2014	Q	Health and social work	Q83	Health	39.24	5.62	0.1	0.64	37.61	21	22.01	0	11	0.363636	0	1	39.2	9	0	1	1	0	0	0	0	0	0	0	0	0	0	0	0	0	0	0	0	0	0
516	2015	Q	Health and social work	Q83	Health	37.25	6.29	0.24	0.55	39.47	22	21.98	0	11	0.363636	0	1	40.2	9	0	1	1	0	0	0	0	0	0	0	0	0	0	0	0	0	0	0	0	0	0
516	2016	Q	Health and social work	Q83	Health	37.89	6.21	0.1	0.37	35.58	23	22.39	0	13	0.461538	0	0	42.6	9	0	1	1	0	0	0	0	0	0	0	0	0	0	0	0	0	0	0	0	0	0
516	2017	Q	Health and social work	Q83	Health	40.5	6.57	0.06	0.37	33.7	24	22.44	0	11	0.363636	0	0	43.6	9	0	1	3	0	0	0	0	0	0	0	0	0	0	0	0	0	0	0	0	0	0
516	2018	Q	Health and social work	Q83	Health	38.9005	6.94	0.06	0.38	34.03	25	22.49	0	11	0.363636	0	0	44.6	9	0	1	2	0	0	0	0	0	0	5.83773	0	0	0	0	0	0	0	0	0	0	0
517	2015	K	Real estate	K70	Real estate	43.22	9.73	0.09	0.39	87.08	22	22.52	0	13	0.384615	0	0	40.3333	9	0	1	3	0	0	0	0	0	0	0	0	0	0	0	0	0	0	0	0	0	0
517	2016	K	Real estate	K70	Real estate	38.79	10	0.03	0.54	84.17	23	22.79	0	9	0.333333	0	0	41.3333	9	0	1	3	0	0	0	0	0	0	0	0	0	0	0	0	0	0	0	0	0	0
517	2017	K	Real estate	K70	Real estate	39.01	9.97	0.04	0.67	83.92	24	23.13	0	10	0.4	0	0	41.8	9	0	1	3	0	0	0	0	0	0	0	0	0	0	0	0	0	0	0	0	0	0
517	2018	K	Real estate	K70	Real estate	37.6614	10.29	0.14	0.68	84.08	25	23.3	0	11	0.363636	0	0	44.8333	9	0	1	1	0	0	0	0	0	0	0	0	0	0	0	0	0	0	0	0	0	0
522	2009	C	Manufacturing	C27	Pharmaceutical manufacturing	32.42	7.52	0.101724	0.695836	54.89	16	21.758	1	9	0.333333	0	1	43.25		0	0	1	0	0	0	0	0	0	0	0	0	0	0	0	0	0	0	0	0	0
522	2010	C	Manufacturing	C27	Pharmaceutical manufacturing	40.94	7.62	0.132847	0.671257	39.13	17	21.8034	1	8	0.375	0	1	44	9	0	0	1	0	0	0	0	0	0	3.20275	0	0	0	0	0	0	0	0	0	0	0
522	2011	C	Manufacturing	C27	Pharmaceutical manufacturing	46.71	7.73	0.205393	0.618722	48.14	18	21.8401	1	8	0.375	0	1	44.5	9	0	0	1	0	0	0	0	0	0	5.72352	0	0	0	0	0	0	0	0	0	0	0
522	2012	C	Manufacturing	C27	Pharmaceutical manufacturing	39.08	7.88	0.217854	0.552773	41.23	19	21.8698	1	10	0.3	0	1	45.5	9	0	0	2	0	0	0	0	0	0	0	0	0	0	0	0	0	0	0	0	0	0
527	2009	C	Manufacturing	C38	Electrical machinery and equipment	29.27	7.52	0.230679	0.688136	65.09	16	23.8753	0	9	0.333333	0	0	38		1	1	1	0	0	0	0	0	0	7.32317	2.19722	0	0	0	0	0	0	0	0	0	0
527	2010	C	Manufacturing	C38	Electrical machinery and equipment	32.74	7.62	0.251131	0.597952	59.07	17	24.1782	0	9	0.333333	1	0	38	6	0	1	0	0	0	0	0	0	0	0	2.07944	0	0	0	0	0	0	0	0	0	0
527	2011	C	Manufacturing	C38	Electrical machinery and equipment	47.74	7.73	0.277785	0.610437	57.29	18	24.4622	0	9	0.333333	1	0	38	9	0	1	0	0	0	0	0	0	0	9.11614	2.19722	0	0	0	0	0	0	0	0	0	0
528	2009	C	Manufacturing	C35	Special equipment manufacturing	29.67	5.68	0.133889	0.577239	57.34	16	22.5594	1	9	0.333333	0	0	47.25		1	1	0	1	0	0	0	0	0	9.21044	0	0	0	0	0	0	0	0	0	0	0
528	2010	C	Manufacturing	C35	Special equipment manufacturing	38.55	5.69	0.256657	0.570544	52.26	17	22.9814	1	9	0.333333	0	0	46.125	9	1	1	0	1	2	0	2	2	1	5.32788	0	0	0	1	1	0	1	2	2	0	2
528	2011	C	Manufacturing	C35	Special equipment manufacturing	47.57	5.13	0.246375	0.544765	51.98	18	23.6462	1	9	0.333333	0	0	46.875	9	1	0	0	1	2	0	2	2	1	5.01728	1.09861	0	0	1	1	0	1	2	2	0	2
528	2012	C	Manufacturing	C35	Special equipment manufacturing	56.42	5.31	0.148929	0.589365	47.36	19	23.8479	1	9	0.333333	0	0	46.1	12	1	0	0	1	0	0	0	0	0	3.09784	0.693147	0	0	0	0	0	0	0	0	0	0
528	2013	C	Manufacturing	C35	Special equipment manufacturing	55.87	6.19	0.03	0.59	46.18	20	23.84	1	9	0.333333	0	0	46.25	12	1	0	0	1	0	0	0	0	0	0	1.60944	0	0	0	0	0	0	0	0	0	0
528	2014	C	Manufacturing	C35	Special equipment manufacturing	54.31	6.31	0.04	0.58	41.97	21	23.82	1	12	0.333333	1	0	46.75	12	1	0	0	1	0	0	0	0	0	0	1.38629	0	0	0	0	0	0	0	0	0	0
528	2015	C	Manufacturing	C35	Special equipment manufacturing	60.38	6.48	0.02	0.56	40.66	22	23.76	1	9	0.333333	0	0	45.6	13	1	0	0	0	0	0	0	0	0	0	2.07944	0	0	0	0	0	0	0	0	0	0
528	2016	C	Manufacturing	C35	Special equipment manufacturing	63.76	6.26	0	0.56	45.38	23	23.74	1	12	0.416667	0	0	46.6	15	1	1	1	0	0	0	0	0	0	3.70623	0.693147	0	0	0	0	0	0	0	0	0	0
528	2017	C	Manufacturing	C35	Special equipment manufacturing	63.71	6.43	0.01	0.57	46.76	24	23.75	1	12	0.416667	0	1	47.9091	15	1	1	0	0	0	0	0	0	0	0	1.60944	0	0	0	0	0	0	0	0	0	0
528	2018	C	Manufacturing	C35	Special equipment manufacturing	59.1088	6.55	0.04	0.58	44.41	25	23.8	1	14	0.357143	0	1	49.3	13	1	1	0	0	0	0	0	0	0	0	1.79176	0	0	0	0	0	0	0	0	0	0
530	2015	C	Manufacturing	C34	General equipment manufacturing	29.07	6.88	0.06	0.32	37.4	22	21.84	1	15	0.333333	0	1	45.2	6	0	0	1	0	0	0	0	0	0	0	0	0	0	0	0	0	0	0	0	0	0
530	2016	C	Manufacturing	C34	General equipment manufacturing	29.03	6.66	0.05	0.34	40.45	23	22.13	1	12	0.5	0	1	47	6	0	0	1	0	0	0	0	0	0	0	1.09861	0	0	0	0	0	0	0	0	0	0
530	2017	C	Manufacturing	C34	General equipment manufacturing	29.45	6.75	0.06	0.33	39.32	24	22.33	1	10	0.3	0	1	49.5714	6	0	1	1	0	0	0	0	0	0	0	1.38629	0	0	0	0	0	0	0	0	0	0
532	2009	S	Comprehensive	S90	Comprehensive	30.26	7.52	-0.0598374	0.192692	26.53	15	20.6115	1	9	0.333333	0	1	45.25		0	1	1	0	0	0	0	0	0	5.88888	0	0	0	0	0	0	0	0	0	0	0
532	2010	S	Comprehensive	S90	Comprehensive	23.68	7.62	0.0598994	0.189438	23.37	16	20.7386	1	9	0.333333	0	1	44.8	3	0	1	1	0	0	0	0	0	0	0	0	0	0	0	0	0	0	0	0	0	0
532	2011	S	Comprehensive	S90	Comprehensive	41.39	7.73	0.0264206	0.205617	26.44	17	20.9358	1	9	0.333333	0	1	45.8	9	0	1	0	0	0	0	0	0	0	0	0	0	0	0	0	0	0	0	0	0	0
536	2011	C	Manufacturing	C39	Computers and communications equipment	23.55	6.72	0.160221	0.327206	89.69	18	22.2739	0	8	0.615385	0	0	42	3	1	1	2	0	0	0	0	0	0	3.49141	0	0	0	0	0	0	0	0	0	0	0
536	2012	C	Manufacturing	C39	Computers and communications equipment	30.37	6.91	0.141955	0.269682	90.17	19	22.2389	0	9	0.555556	0	0	44	6	1	1	2	0	0	0	0	0	0	4.79768	0	0	0	0	0	0	0	0	0	0	0
536	2013	C	Manufacturing	C39	Computers and communications equipment	30.59	7.33	0.11	0.44	87.38	20	22.48	0	9	0.555556	0	0	47.8	6	1	1	2	0	0	0	0	0	0	2.3979	0	0	0	0	0	0	0	0	0	0	0
536	2014	C	Manufacturing	C39	Computers and communications equipment	35.93	7.47	0.14	0.62	85.07	21	23	0	10	0.5	0	0	49	8	1	1	2	0	0	0	0	0	0	0	0	0	0	0	0	0	0	0	0	0	0
536	2015	C	Manufacturing	C39	Computers and communications equipment	33.56	8.09	0.1	0.62	73.37	22	23.07	0	13	0.538462	1	0	50.8571	6	1	1	2	0	0	0	0	0	0	4.12985	0	0	0	0	0	0	0	0	0	0	0
536	2016	C	Manufacturing	C39	Computers and communications equipment	33.18	8.96	0.06	0.66	71.59	23	22.92	0	13	0.615385	0	0	46.5	6	1	1	1	0	0	0	0	0	0	3.47224	0	0	0	0	0	0	0	0	0	0	0
536	2017	C	Manufacturing	C39	Computers and communications equipment	35.7	9.15	0.05	0.31	79.24	24	23.66	0	11	0.545455	0	0	47.75	8	1	1	1	0	0	0	0	0	0	3.21364	0	0	0	0	0	0	0	0	0	0	0
536	2018	C	Manufacturing	C39	Computers and communications equipment	29.2784	9.5	0.02	0.39	74.22	25	23.77	0	13	0.538462	0	0	47.5	6	1	1	0	0	0	0	0	0	0	1.3186	2.30259	0	0	0	0	0	0	0	0	0	0
538	2009	C	Manufacturing	C27	Pharmaceutical manufacturing	28.04	4.49	0.197761	0.354562	70.77	16	22.3201	1	11	0.363636	1	0	47.5		0	1	0	0	0	0	0	0	0	5.79362	0	0	0	0	0	0	0	0	0	0	0
538	2010	C	Manufacturing	C27	Pharmaceutical manufacturing	36.63	4.46	0.178741	0.39556	72.06	17	22.5159	1	11	0.363636	0	1	42.7778	9	0	1	1	0	0	0	0	0	0	5.83925	1.38629	0	0	0	0	0	0	0	0	0	0
538	2011	C	Manufacturing	C27	Pharmaceutical manufacturing	43.61	4.94	0.230306	0.421651	71.38	18	22.7558	1	11	0.363636	0	1	43.7778	9	0	1	1	0	0	0	0	0	0	6.39859	0	0	0	0	0	0	0	0	0	0	0
538	2012	C	Manufacturing	C27	Pharmaceutical manufacturing	46.9	5.08	0.242914	0.38892	70.34	19	22.9305	1	11	0.363636	0	1	45.375	9	0	1	1	0	0	0	0	0	0	3.29584	0	0	0	0	0	0	0	0	0	0	0
538	2013	C	Manufacturing	C27	Pharmaceutical manufacturing	50.18	4.39	0.25	0.34	69.01	20	23.09	1	13	0.307692	0	1	46.75	12	0	1	3	0	0	0	0	0	0	6.80351	0	0	0	0	0	0	0	0	0	0	0
538	2014	C	Manufacturing	C27	Pharmaceutical manufacturing	52.98	4.45	0.29	0.3	68.03	21	23.28	1	11	0.363636	0	1	49.1111	12	0	1	3	0	0	0	0	0	0	7.0298	0	0	0	0	0	0	0	0	0	0	0
538	2015	C	Manufacturing	C27	Pharmaceutical manufacturing	65.94	4.81	0.25	0.31	66.94	22	23.52	1	11	0.363636	0	1	50.1111	15	0	1	3	0	0	0	0	0	0	6.85824	0	0	0	0	0	0	0	0	0	0	0
538	2016	C	Manufacturing	C27	Pharmaceutical manufacturing	70.18	4.43	0.22	0.3	72.52	23	23.68	1	15	0.533333	0	1	51.2222	16	0	1	3	0	0	0	0	0	0	0	0	0	0	0	0	0	0	0	0	0	0
538	2017	C	Manufacturing	C27	Pharmaceutical manufacturing	70.34	4.55	0.2	0.36	72.38	24	23.93	1	11	0.363636	0	1	51	16	0	1	4	0	0	0	0	0	0	5.4848	0.693147	0	0	0	0	0	0	0	0	0	0
539	2009	D	Electronic and gas	D44	Production and supply of electric power and heat power	52.89	7.52	-0.011311	0.54836	59.15	16	23.9272	1	18	0.333333	0	1	45.8		0	0	3	0	0	0	0	0	0	0	0	0	0	0	0	0	0	0	0	0	0
539	2010	D	Electronic and gas	D44	Production and supply of electric power and heat power	53.1	7.62	0.115182	0.600351	59.21	17	24.1299	1	18	0.333333	0	1	44.3333	12	0	0	3	0	0	0	0	0	0	3.43399	0	0	0	0	0	0	0	0	0	0	0
539	2011	D	Electronic and gas	D44	Production and supply of electric power and heat power	62.51	7.73	0.0627221	0.621799	58.72	18	24.267	1	18	0.333333	0	1	41.4	14	0	0	3	0	0	0	0	0	0	0	0	0	0	0	0	0	0	0	0	0	0
539	2012	D	Electronic and gas	D44	Production and supply of electric power and heat power	66.45	7.88	0.0196779	0.664351	59.17	19	24.3991	1	19	0.368421	0	1	42.4	15	0	1	4	0	0	0	0	0	0	0	0	0	0	0	0	0	0	0	0	0	0
539	2013	D	Electronic and gas	D44	Production and supply of electric power and heat power	65.01	8.33	0.13	0.67	74.63	20	24.91	1	18	0.333333	0	1	43.4	15	0	1	4	0	0	0	0	0	0	0	0	0	0	0	0	0	0	0	0	0	0
539	2014	D	Electronic and gas	D44	Production and supply of electric power and heat power	63.57	8.64	0.18	0.62	73.98	21	24.94	1	19	0.315789	0	1	45.4286	15	0	1	4	0	0	0	0	0	0	0	0	0	0	0	0	0	0	0	0	0	0
539	2015	D	Electronic and gas	D44	Production and supply of electric power and heat power	58	9.3	0.16	0.6	74.272	22	24.96	1	20	0.384615	0	1	46.4286	12	0	1	5	0	0	0	0	0	0	0	0	0	0	0	0	0	0	0	0	0	0
539	2016	D	Electronic and gas	D44	Production and supply of electric power and heat power	58.65	9.68	0.16	0.58	76.61	23	25	1	18	0.333333	0	1	46	12	0	1	3	0	0	0	0	0	0	0	0	0	0	0	0	0	0	0	0	0	0
539	2017	D	Electronic and gas	D44	Production and supply of electric power and heat power	55.98	9.86	0.04	0.58	75.98	24	24.98	1	20	0.380952	0	1	47	12	0	1	5	0	0	0	0	0	0	3.20429	0	0	0	0	0	0	0	0	0	0	0
539	2018	D	Electronic and gas	D44	Production and supply of electric power and heat power	56.5796	10.2	0.04	0.58	77.15	25	24.99	1	20	0.333333	0	1	48	12	0	1	2	0	0	0	0	0	0	3.86744	0	0	0	0	0	0	0	0	0	0	0
541	2009	C	Manufacturing	C38	Electrical machinery and equipment	24.46	7.52	0.0797873	0.07	31.54	16	21.7636	0	9	0.333333	1	1	54.8571		0	1	2	0	0	0	0	0	0	4.61512	0	0	0	0	0	0	0	0	0	0	0
541	2010	C	Manufacturing	C38	Electrical machinery and equipment	24.7	7.62	0.0847533	0.0965254	31.37	17	21.8202	0	9	0.333333	1	1	51	3	0	1	2	0	0	0	0	0	0	0	0	0	0	0	0	0	0	0	0	0	0
541	2011	C	Manufacturing	C38	Electrical machinery and equipment	24.91	7.73	0.0982561	0.101122	32.78	18	21.8638	0	8	0.375	1	1	48.1429	3	0	1	2	0	0	0	0	0	0	4.61512	0	0	0	0	0	0	0	0	0	0	0
541	2012	C	Manufacturing	C38	Electrical machinery and equipment	30.87	7.88	0.10522	0.100524	31.04	19	21.8724	0	9	0.333333	1	1	49.8571	6	0	1	2	0	0	0	0	0	0	0	1.60944	0	0	0	0	0	0	0	0	0	0
547	2009	C	Manufacturing	C39	Computers and communications equipment	23.49	6.79	0.039548	0.324883	30.42	16	21.0557	0	9	0.333333	0	1	45.8		0	0	0	0	0	0	0	0	0	0	0	0	0	0	0	0	0	0	0	0	0
547	2010	C	Manufacturing	C39	Computers and communications equipment	23	6.89	0.0868547	0.300991	35.17	17	21.2525	0	7	0.428571	0	1	45.4	3	0	0	1	0	0	0	0	0	0	0	0	0	0	0	0	0	0	0	0	0	0
547	2011	C	Manufacturing	C39	Computers and communications equipment	29.43	6.72	0.0407385	0.280524	29.53	18	21.3515	0	7	0.428571	0	1	46.4	6	0	0	1	0	0	0	0	0	0	3.04452	0	0	0	0	0	0	0	0	0	0	0
547	2012	C	Manufacturing	C39	Computers and communications equipment	29.72	6.91	0.0895185	0.244076	42.74	19	21.5027	0	7	0.428571	0	1	46.2	6	0	0	1	0	0	0	0	0	0	3.43399	0	0	0	0	0	0	0	0	0	0	0
547	2013	C	Manufacturing	C39	Computers and communications equipment	31.31	7.33	0.09	0.32	38.01	20	21.67	0	8	0.5	0	1	43.75	6	0	0	1	0	0	0	0	0	0	0	0	0	0	0	0	0	0	0	0	0	0
547	2014	C	Manufacturing	C39	Computers and communications equipment	31.31	7.47	0.09	0.37	36.72	21	21.77	0	8	0.5	1	1	44.75	6	0	0	1	0	0	0	0	0	0	0	0	0	0	0	0	0	0	0	0	0	0
547	2015	C	Manufacturing	C39	Computers and communications equipment	31.25	8.09	0.11	0.3	37.64	22	21.97	0	8	0.375	1	1	45.75	6	0	0	0	0	0	0	0	0	0	0	0	0	0	0	0	0	0	0	0	0	0
547	2016	C	Manufacturing	C39	Computers and communications equipment	38.14	8.96	0.07	0.19	49.05	23	22.64	1	13	0.384615	1	1	46	9	0	0	0	0	0	0	0	0	0	0	0	0	0	0	0	0	0	0	0	0	0
547	2017	C	Manufacturing	C39	Computers and communications equipment	42.73	9.15	0.05	0.22	48.55	24	22.66	1	9	0.333333	0	1	45	9	0	0	0	0	0	0	0	0	0	0	0	0	0	0	0	0	0	0	0	0	0
547	2018	C	Manufacturing	C39	Computers and communications equipment	30.5181	9.5	0.06	0.26	44.4	25	22.75	1	9	0.333333	0	1	45.7778	6	0	0	0	0	0	0	0	0	0	0	0	0	0	0	0	0	0	0	0	0	0
550	2012	C	Manufacturing	C36	Automotive manufacturing	45.04	5.8	0.278108	0.37164	80.14	19	23.193	0	9	0.333333	0	1	50.8462	9	1	1	0	0	1.66667	1	2	4	1	6.90875	1.60944	0	0	1	1	0	1	1.66667	4	1	2
550	2013	C	Manufacturing	C36	Automotive manufacturing	45.55	5.68	0.2	0.38	79.77	20	23.3	0	9	0.333333	0	1	51.6875	9	1	1	0	0	1.66667	1	2	4	1	5.3033	0	0	0	1	1	0	1	1.66667	4	1	2
550	2014	C	Manufacturing	C36	Automotive manufacturing	49.29	5.83	0.2	0.44	79.43	21	23.53	0	11	0.272727	0	1	52.4615	11	1	1	0	0	1	1	0	2	1	5.9162	0	0	0	1	1	0	1	1	2	1	0
550	2015	C	Manufacturing	C36	Automotive manufacturing	55.4	6.74	0.21	0.46	79.49	22	23.69	0	9	0.333333	0	1	52.75	12	0	1	0	0	1	1	0	2	1	5.32301	0.693147	0	0	1	1	0	1	1	2	1	0
550	2016	C	Manufacturing	C36	Automotive manufacturing	54.41	6.82	0.2	0.43	81.94	23	23.77	0	11	0.363636	0	1	51.8667	12	0	1	0	0	1	1	0	2	1	6.55251	0.693147	0	1	1	1	1	1	1	2	1	0
550	2017	C	Manufacturing	C36	Automotive manufacturing	54.55	7.04	0.11	0.49	81.39	24	23.92	1	13	0.25	0	1	51.3125	12	0	1	0	0	2	1.33333	1	6	1	9.47278	1.60944	0	1	1	1	1	1	2	6	1.33333	1
550	2018	C	Manufacturing	C36	Automotive manufacturing	51.8524	7.28	0.06	0.52	80.92	25	24	1	11	0.272727	0	1	50.375	12	0	1	0	0	2.5	1.5	2	8	1	5.55914	2.30259	0	1	1	1	1	1	2.5	8	1.5	2
559	2012	C	Manufacturing	C36	Automotive manufacturing	29.94	8.31	0.124825	0.531791	63.54	18	22.8985	0	9	0.333333	0	0	45.3333	6	0	0	1	1	0	0	0	0	0	0	0	0	0	0	0	0	0	0	0	0	0
559	2013	C	Manufacturing	C36	Automotive manufacturing	27.12	9.28	0.09	0.54	57.95	19	22.87	0	10	0.3	0	0	45.3333	5	0	0	2	1	0	0	0	0	0	0	1.09861	0	0	0	0	0	0	0	0	0	0
559	2014	C	Manufacturing	C36	Automotive manufacturing	31.05	9.37	0.14	0.61	57.15	20	23	0	10	0.3	0	0	47	6	0	0	2	1	0	0	0	0	0	0	1.09861	0	0	0	0	0	0	0	0	0	0
559	2015	C	Manufacturing	C36	Automotive manufacturing	31.17	9.73	0.19	0.63	56.07	21	23.2	0	11	0.272727	0	0	48.25	6	0	0	2	1	0	0	0	0	0	0	0.693147	0	0	0	0	0	0	0	0	0	0
559	2016	C	Manufacturing	C36	Automotive manufacturing	30.2	10	0.19	0.64	59.89	22	23.27	0	9	0.333333	0	0	49.5	6	0	0	1	1	0	0	0	0	0	0	0	0	0	0	0	0	0	0	0	0	0
559	2017	C	Manufacturing	C36	Automotive manufacturing	29.74	9.97	0.19	0.59	59.15	23	23.17	0	14	0.428571	0	0	49	6	0	0	2	1	0	0	0	0	0	0	1.60944	0	0	0	0	0	0	0	0	0	0
559	2018	C	Manufacturing	C36	Automotive manufacturing	35.6086	10.29	0.18	0.53	66.4	24	23.17	0	9	0.333333	0	0	52	8	0	0	1	0	0	0	0	0	0	0	0	0	0	0	0	0	0	0	0	0	0
564	2011	F	Wholesale and retail	F52	Retail trade	21.25	3.92	0.0742274	0.710941	34.42	17	21.7454	0	8	0.5	0	0	47	3	0	0	3	0	0	0	0	0	0	2.83321	0	0	0	0	0	0	0	0	0	0	0
564	2018	F	Wholesale and retail	F52	Retail trade	56.1355	5.41	0.05	0.44	59.65	24	24.75	0	14	0.357143	1	1	48.2727	12	0	1	0	0	1	1	1	2	0	0	0	0	0	0	0	0	0	1	2	1	1
568	2009	C	Manufacturing	C15	Beverage production	34.75	5.78	0.373988	0.3142	64.39	15	22.3511	1	11	0.363636	0	0	42.25		0	1	7	0	0	0	0	0	0	8.25505	0	1	0	0	0	0	0	0	0	0	0
568	2010	C	Manufacturing	C15	Beverage production	27.65	5.79	0.373988	0.287201	62.49	16	22.5121	1	11	0.454545	0	0	41.875	5	0	1	8	0	1	1	0	1	0	6.98175	0	1	0	0	0	0	0	1	1	1	0
568	2011	C	Manufacturing	C15	Beverage production	30.43	5.75	0.373988	0.306981	59.82	17	22.806	1	11	0.454545	0	0	41.8	6	0	1	8	0	1	1	0	1	0	7.11086	0	1	0	0	0	0	0	1	1	1	0
568	2012	C	Manufacturing	C15	Beverage production	29.93	5.81	0.373988	0.420958	60.45	18	23.2472	1	11	0.454545	0	0	43.7778	6	0	1	8	0	1	1	0	1	0	6.77033	0	1	0	0	0	0	0	1	1	1	0
568	2013	C	Manufacturing	C15	Beverage production	31.13	6.03	0.373988	0.37	60.91	19	23.47	1	15	0.533333	0	0	45.4444	6	0	1	12	1	1	1	0	1	0	8.90164	0	1	0	0	0	0	0	1	1	1	0
568	2014	C	Manufacturing	C15	Beverage production	30.45	6.18	0.35	0.23	60.58	20	23.34	1	11	0.363636	0	0	46.4444	6	0	1	8	1	1	1	0	1	0	7.52586	0	1	0	0	0	0	0	1	1	1	0
568	2015	C	Manufacturing	C15	Beverage production	29.35	6.52	0.1	0.26	59.12	21	23.3	1	12	0.416667	0	0	46.9	6	0	1	9	1	1	1	0	1	0	0	0	1	0	0	0	0	0	1	1	1	0
568	2016	C	Manufacturing	C15	Beverage production	32.38	7.01	0.15	0.21	63.2	22	23.3	1	17	0.411765	0	1	48.0769	6	0	1	7	0	1	1	0	2	0	5.19296	0	1	0	0	0	0	0	1	2	1	0
568	2017	C	Manufacturing	C15	Beverage production	32.74	7.08	0.18	0.19	63.73	23	23.34	1	11	0.363636	0	1	48.7143	6	0	1	0	0	1	1	0	2	0	6.59441	0	1	0	0	0	0	0	1	2	1	0
568	2018	C	Manufacturing	C15	Beverage production	30.882	7.26	0.2	0.22	59.61	24	23.71	1	11	0.363636	0	1	49.7143	6	0	1	0	0	1	1	0	2	0	5.0863	0	1	0	0	0	0	0	1	2	1	0
581	2013	C	Manufacturing	C36	Automotive manufacturing	35.37	9.94	0.13	0.19	46.83	15	23.13	1	13	0.384615	0	1	49.4286	8	0	1	3	0	0	0	0	0	0	0	0	0	0	0	0	0	0	0	0	0	0
581	2014	C	Manufacturing	C36	Automotive manufacturing	38.4	9.86	0.12	0.24	43.19	16	23.29	1	11	0.363636	0	0	49	9	0	1	3	0	0	0	0	0	0	0	0	0	0	0	0	0	0	0	0	0	0
581	2015	C	Manufacturing	C36	Automotive manufacturing	38.52	9.64	0.15	0.22	44.25	17	23.4	1	11	0.363636	0	0	50	9	0	1	3	0	0	0	0	0	0	0	0	0	0	0	0	0	0	0	0	0	0
581	2016	C	Manufacturing	C36	Automotive manufacturing	38.18	9.3	0.13	0.22	46.69	18	23.48	1	15	0.466667	0	0	51	9	0	1	4	0	0	0	0	0	0	0	0	0	0	0	0	0	0	0	0	0	0
581	2017	C	Manufacturing	C36	Automotive manufacturing	38.33	9.26	0.13	0.22	46.48	19	23.57	1	11	0.363636	0	0	50.2	9	0	1	4	0	0	0	0	0	0	0	2.63906	0	0	0	0	0	0	0	0	0	0
592	2012	A	Agriculture	A02	Forestry	21.85	6.91	0.00687271	0.32262	58.04	16	21.3235	0	6	0.5	0	1	46.1667	3	0	0	4	1	0	0	0	0	0	0	0	0	0	0	0	0	0	0	0	0	0
592	2013	A	Agriculture	A02	Forestry	24.88	7.33	0.01	0.3	46.08	17	21.32	0	5	0.4	0	1	48.4	3	0	0	3	1	0	0	0	0	0	0	0	0	0	0	0	0	0	0	0	0	0
592	2014	A	Agriculture	A02	Forestry	22.37	7.47	0.04	0.26	44.43	18	21.33	0	5	0.4	0	1	47.5	3	0	0	3	1	0	0	0	0	0	0	0	0	0	0	0	0	0	0	0	0	0
592	2015	A	Agriculture	A02	Forestry	27.23	8.09	0.06	0.33	43.86	19	21.49	0	9	0.444444	0	1	48.5	5	0	1	3	1	0	0	0	0	0	0	0	0	0	0	0	0	0	0	0	0	0
592	2016	A	Agriculture	A02	Forestry	29.42	8.96	0.02	0.1	44.4	20	22.06	0	5	0.4	0	1	49.6	6	0	1	0	0	1	1	0	1	0	0	0	0	0	0	0	0	0	1	1	1	0
592	2017	A	Agriculture	A02	Forestry	27.03	9.15	0	0.16	38.34	21	22.15	0	6	0.333333	0	1	50.5	5	0	1	0	0	0	0	0	0	0	0	0	0	0	0	0	0	0	0	0	0	0
592	2018	A	Agriculture	A02	Forestry	27.0734	9.5	0	0.19	36.37	22	22.19	0	5	0.4	0	1	47.7143	5	0	1	0	0	0	0	0	0	0	0	0	0	0	0	0	0	0	0	0	0	0
596	2014	C	Manufacturing	C15	Beverage production	29.65	6.5	0.17	0.36	64.75	18	22.48	1	8	0.375	0	0	43.5714	6	0	0	1	0	0	0	0	0	0	0	0.693147	1	0	0	0	0	0	0	0	0	0
596	2015	C	Manufacturing	C15	Beverage production	34.02	7.4	0.15	0.35	66.47	19	22.58	1	13	0.461538	0	0	43.2	7	0	1	1	0	0	0	0	0	0	0	0	1	0	0	0	0	0	0	0	0	0
596	2016	C	Manufacturing	C15	Beverage production	36.52	6.98	0.16	0.33	68.15	20	22.7	1	9	0.333333	0	0	44.2	9	0	1	0	0	0	0	0	0	0	0	0.693147	1	0	0	0	0	0	0	0	0	0
596	2017	C	Manufacturing	C15	Beverage production	34.28	7.09	0.16	0.32	67.18	21	22.89	1	11	0.272727	0	0	45.375	7	0	1	0	0	0	0	0	0	0	0	1.94591	1	0	0	0	0	0	0	0	0	0
596	2018	C	Manufacturing	C15	Beverage production	36.3325	7.26	0.19	0.33	67.37	22	23.04	1	10	0.4	0	0	46.1429	9	0	1	0	0	0	0	0	0	0	0	1.94591	1	0	0	0	0	0	0	0	0	0
598	2012	D	Electronic and gas	D46	Water manufacturing and supply	47.53	5.81	0.166602	0.474344	58.4	16	22.682	1	10	0.3	1	1	43.8	9	0	1	4	0	0	0	0	0	0	0	0	0	0	0	0	0	0	0	0	0	0
598	2013	D	Electronic and gas	D46	Water manufacturing and supply	47.08	6.03	0.18	0.48	54.78	17	22.85	1	9	0.333333	1	1	44.8	9	0	1	4	0	0	0	0	0	0	0	0	0	0	0	0	0	0	0	0	0	0
598	2014	D	Electronic and gas	D46	Water manufacturing and supply	42.2	6.18	0.13	0.35	45.93	18	23.07	1	12	0.333333	1	1	47.5	9	0	1	5	0	0	0	0	0	0	0	0	0	0	0	0	0	0	0	0	0	0
598	2015	D	Electronic and gas	D46	Water manufacturing and supply	47.56	6.52	0.11	0.38	45.5	19	23.22	1	11	0.272727	1	1	47.7143	9	0	1	3	0	0	0	0	0	0	0	0.693147	0	0	0	0	0	0	0	0	0	0
598	2016	D	Electronic and gas	D46	Water manufacturing and supply	48.34	7.01	0.11	0.41	45.77	20	23.38	1	11	0.363636	1	0	49.5	10	0	1	4	0	0	0	0	0	0	1.02245	0.693147	0	0	0	0	0	0	0	0	0	0
598	2018	D	Electronic and gas	D46	Water manufacturing and supply	56.5039	7.26	0.09	0.46	46.65	22	23.65	1	12	0.333333	0	1	47.4286	12	0	1	0	0	0	0	0	0	0	4.53828	0	0	0	0	0	0	0	0	0	0	0
607	2016	R	Culture, sports and entertainment	R85	Journalism and publishing	40.81	10	0.21	0.29	65.64	20	21.6	1	10	0.4	0	1	43	9	0	0	0	0	0	0	0	0	0	0	0	0	0	0	0	0	0	0	0	0	0
607	2017	R	Culture, sports and entertainment	R85	Journalism and publishing	40.6	9.97	0.15	0.33	66.74	21	21.81	1	10	0.3	0	1	43.875	9	0	0	0	0	0	0	0	0	0	0	0	0	0	0	0	0	0	0	0	0	0
607	2018	R	Culture, sports and entertainment	R85	Journalism and publishing	35.6147	10.29	0.1	0.37	65.13	22	21.89	1	9	0.333333	0	1	44.875	8	0	0	0	0	0	0	0	0	0	0	0	0	0	0	0	0	0	0	0	0	0
612	2009	C	Manufacturing	C32	Nonferrous metal smelting	25.76	5.89	0.191569	0.548336	46.85	13	22.1189	1	9	0.333333	0	0	43.6		0	0	2	0	0	0	0	0	0	4.98361	0	1	0	0	0	0	0	0	0	0	0
612	2010	C	Manufacturing	C32	Nonferrous metal smelting	25.46	5.99	0.101587	0.494623	50.49	14	22.0879	1	9	0.333333	0	0	44.6	5	0	0	1	0	0	0	0	0	0	3.95545	0.693147	1	0	0	0	0	0	0	0	0	0
612	2011	C	Manufacturing	C32	Nonferrous metal smelting	27.1	6.08	0.0575863	0.483829	41.41	15	22.0986	1	9	0.333333	0	0	45.2	5	0	0	1	0	0	0	0	0	0	0	0	1	0	0	0	0	0	0	0	0	0
612	2012	C	Manufacturing	C32	Nonferrous metal smelting	32.93	6.19	0.169728	0.502092	38.85	16	22.317	1	9	0.333333	0	0	46.2	6	0	0	1	0	0	0	0	0	0	0	0.693147	1	0	0	0	0	0	0	0	0	0
612	2013	C	Manufacturing	C32	Nonferrous metal smelting	35.56	6.34	-0.01	0.6	39.32	17	22.54	1	12	0.333333	0	0	46.5	8	0	0	0	0	0	0	0	0	0	2.3979	0	1	0	0	0	0	0	0	0	0	0
616	2018	K	Real estate	K70	Real estate	33.333	9.42	0	0.57	29.22	22	23.04	0	7	0.428571	0	1	38	6	0	0	0	0	0	0	0	0	0	0	0	0	0	0	0	0	0	0	0	0	0
623	2009	C	Manufacturing	C27	Pharmaceutical manufacturing	23.74	5.72	0.176599	0.109864	51.25	13	22.4772	0	7	0.428571	0	1	45		0	0	2	0	0	0	0	0	0	4.61512	0	0	0	0	0	0	0	0	0	0	0
623	2010	C	Manufacturing	C27	Pharmaceutical manufacturing	22.65	5.8	0.236761	0.0840291	42.46	14	22.6921	0	7	0.428571	0	1	46	3	0	0	2	0	0	0	0	0	0	0	0	0	0	0	0	0	0	0	0	0	0
623	2011	C	Manufacturing	C27	Pharmaceutical manufacturing	22.28	5.42	0.181841	0.0826049	37.38	15	22.7899	0	7	0.428571	0	1	46	3	0	0	2	0	0	0	0	0	0	0	0	0	0	0	0	0	0	0	0	0	0
623	2012	C	Manufacturing	C27	Pharmaceutical manufacturing	29.44	5.55	0.242702	0.0977966	39.33	16	23.0339	0	7	0.428571	0	1	43.6667	6	0	0	2	0	0	0	0	0	0	0	0	0	0	0	0	0	0	0	0	0	0
623	2013	C	Manufacturing	C27	Pharmaceutical manufacturing	27.94	6.06	0.07	0.11	36.27	17	23.12	0	7	0.428571	0	1	45.25	5	0	0	2	0	0	0	0	0	0	0	0	0	0	0	0	0	0	0	0	0	0
623	2014	C	Manufacturing	C27	Pharmaceutical manufacturing	31.67	6.11	0.1	0.12	34.62	18	23.22	0	7	0.428571	0	1	46.25	6	0	0	2	0	0	0	0	0	0	0	0	0	0	0	0	0	0	0	0	0	0
623	2015	C	Manufacturing	C27	Pharmaceutical manufacturing	36.83	6.27	0.12	0.08	31.66	19	23.35	0	10	0.6	0	1	47.25	9	0	0	2	0	0	0	0	0	0	0	0	0	0	0	0	0	0	0	0	0	0
623	2016	C	Manufacturing	C27	Pharmaceutical manufacturing	34.41	6.47	0.17	0.11	33.65	20	23.71	0	7	0.428571	0	1	48.25	7	0	0	2	0	0	0	0	0	0	0	0	0	0	0	0	0	0	0	0	0	0
623	2017	C	Manufacturing	C27	Pharmaceutical manufacturing	37.58	6.7	0.09	0.07	46.49	21	23.74	0	7	0.428571	0	1	49.25	9	0	0	2	0	0	0	0	0	0	0	0	0	0	0	0	0	0	0	0	0	0
623	2018	C	Manufacturing	C27	Pharmaceutical manufacturing	20.0605	6.84	0.09	0.07	47.23	22	23.81	0	9	0.444444	0	1	45.5	3	0	0	0	0	0	0	0	0	0	0	0	0	0	0	0	0	0	0	0	0	0
625	2009	C	Manufacturing	C36	Automotive manufacturing	27.79	6.04	0.00232926	0.498392	50.06	12	23.4555	1	15	0.333333	0	1	44.7692		0	1	4	1	0	0	0	0	0	6.55251	0.693147	0	0	0	0	0	0	0	0	0	0
625	2010	C	Manufacturing	C36	Automotive manufacturing	34.7	6.1	0.130789	0.636533	52.82	13	23.9208	1	15	0.333333	0	1	45.8333	7	0	1	4	1	0	0	0	0	0	4.61512	3.04452	0	0	0	0	0	0	0	0	0	0
625	2011	C	Manufacturing	C36	Automotive manufacturing	34.01	6.22	0.204436	0.652501	51.03	14	24.1396	1	15	0.333333	0	1	46.8333	7	0	1	4	1	0	0	0	0	0	6.87009	4.17439	0	0	0	0	0	0	0	0	0	0
625	2012	C	Manufacturing	C36	Automotive manufacturing	33.08	6.32	0.0728645	0.599021	50.98	15	24.3215	1	16	0.3125	0	1	46.6667	6	0	1	4	1	0	0	0	0	0	5.88207	3.49651	0	0	0	0	0	0	0	0	0	0
625	2013	C	Manufacturing	C36	Automotive manufacturing	37.03	6.94	0.09	0.67	53.58	16	24.55	1	15	0.333333	0	1	47.2857	9	0	1	4	1	0	0	0	0	0	3.49651	3.4012	0	0	0	0	0	0	0	0	0	0
625	2014	C	Manufacturing	C36	Automotive manufacturing	41.92	7.22	0.2	0.65	49.89	17	24.7	1	16	0.3125	0	1	47.5	9	0	1	4	1	0	0	0	0	0	0	3.55535	0	0	0	0	0	0	0	0	0	0
625	2015	C	Manufacturing	C36	Automotive manufacturing	51.6	7.8	0.34	0.63	47.02	18	24.97	1	18	0.277778	0	1	48.3889	12	0	1	4	1	0	0	0	0	0	6.39208	3.46574	0	0	0	0	0	0	0	0	0	0
625	2016	C	Manufacturing	C36	Automotive manufacturing	50.13	7.69	0.33	0.62	48.18	19	25.22	1	20	0.541667	0	1	47.9286	12	0	1	6	0	0	0	0	0	0	7.61135	3.21888	0	0	0	0	0	0	0	0	0	0
625	2017	C	Manufacturing	C36	Automotive manufacturing	49.76	8.15	0.27	0.59	51.33	20	25.39	1	20	0.565217	0	1	48.3846	11	0	1	3	0	0	0	0	0	0	0	3.58352	0	0	0	0	0	0	0	0	0	0
625	2018	C	Manufacturing	C36	Automotive manufacturing	53.9549	8.47	0.16	0.55	53.29	21	25.39	1	15	0.533333	0	1	48.6875	12	0	1	0	0	0	0	0	0	0	8.20743	4.15888	0	0	0	0	0	0	0	0	0	0
629	2013	C	Manufacturing	C32	Nonferrous metal smelting	33.97	6.03	0.04	0.5	63.55	17	24.16	1	11	0.454545	1	0	50.75	6	0	1	4	0	0	0	0	0	0	5.70711	0	1	0	0	0	0	0	0	0	0	0
629	2014	C	Manufacturing	C32	Nonferrous metal smelting	34.34	6.18	0.04	0.58	62.64	18	24.3	1	18	0.444444	1	0	50.2222	7	0	1	4	0	0	0	0	0	0	0	0	1	0	0	0	0	0	0	0	0	0
629	2015	C	Manufacturing	C32	Nonferrous metal smelting	58.2	6.52	-0.33	0.77	61.7	19	24.68	1	11	0.363636	0	0	49.75	12	0	1	2	0	0	0	0	0	0	0	0	1	0	0	0	0	0	0	0	0	0
629	2016	C	Manufacturing	C32	Nonferrous metal smelting	59.81	7.01	-0.22	0.83	62.92	20	24.75	1	12	0.416667	0	0	49.75	13	0	1	4	0	0	0	0	0	0	0	0	1	0	0	0	0	0	0	0	0	0
630	2009	C	Manufacturing	C32	Nonferrous metal smelting	31.91	5.92	0.0995564	0.644369	59.15	13	23.6822	1	13	0.461538	0	0	50.4		0	0	4	1	0	0	0	0	0	6.68586	0	1	0	0	0	0	0	0	0	0	0
630	2010	C	Manufacturing	C32	Nonferrous metal smelting	35.48	6.04	0.104331	0.712469	61.82	14	23.8963	1	10	0.4	0	0	51.4	8	0	0	3	1	0	0	0	0	0	4.02535	0	1	0	0	0	0	0	0	0	0	0
630	2011	C	Manufacturing	C32	Nonferrous metal smelting	26.98	6.12	0.133085	0.742978	63.373	15	24.1944	1	13	0.307692	0	0	48.7143	5	0	0	1	1	0	0	0	0	0	5.44674	0	1	0	0	0	0	0	0	0	0	0
630	2012	C	Manufacturing	C32	Nonferrous metal smelting	33.82	6.42	0.155586	0.645426	56.77	16	24.1973	1	12	0.333333	0	0	48	6	0	0	1	1	0	0	0	0	0	5.29882	1.60944	1	0	0	0	0	0	0	0	0	0
630	2013	C	Manufacturing	C32	Nonferrous metal smelting	32.01	6.25	0.07	0.7	56.44	17	24.41	1	14	0.357143	0	0	49.4286	6	0	0	1	1	0	0	0	0	1	0	0	1	0	1	1	0	1	0	0	0	0
630	2014	C	Manufacturing	C32	Nonferrous metal smelting	34.31	6.5	0.05	0.7	56.12	18	24.41	1	14	0.357143	0	0	51.5	7	0	0	1	1	0	0	0	0	1	6.27743	0	1	0	1	1	0	1	0	0	0	0
630	2015	C	Manufacturing	C32	Nonferrous metal smelting	35.16	7.4	0.02	0.67	63.97	19	24.57	1	18	0.388889	0	0	52.125	8	0	0	2	1	0	0	0	0	1	6.4151	0	1	0	1	1	0	1	0	0	0	0
630	2016	C	Manufacturing	C32	Nonferrous metal smelting	35.2	6.98	-0.05	0.67	45.47	20	24.51	1	15	0.333333	0	0	51.5714	8	0	0	4	0	0	0	0	0	1	5.68698	1.60944	1	0	1	1	0	1	0	0	0	0
630	2017	C	Manufacturing	C32	Nonferrous metal smelting	34.13	7.09	0.02	0.61	43.29	21	24.52	1	15	0.4	0	0	52	7	0	0	2	0	0	0	0	0	1	0	1.09861	1	0	1	1	0	1	0	0	0	0
630	2018	C	Manufacturing	C32	Nonferrous metal smelting	32.9408	7.26	0.04	0.61	47.71	22	24.59	1	13	0.307692	0	0	53.7143	6	0	0	1	0	0	0	0	0	1	0	1.38629	1	0	1	1	0	1	0	0	0	0
632	2009	F	Wholesale and retail	F51	Wholesale trade	27.97	6.79	0.0154901	0.801206	41.91	13	21.8688	1	8	0.375	0	0	42.8333		0	0	4	0	0	0	0	0	0	3.13549	0	0	0	0	0	0	0	0	0	0	0
632	2010	F	Wholesale and retail	F51	Wholesale trade	23.5	6.89	0.0367754	0.783497	25.78	14	21.8231	1	9	0.333333	0	0	42.2857	3	0	0	4	0	0	0	0	0	0	2.3979	0	0	0	0	0	0	0	0	0	0	0
632	2011	F	Wholesale and retail	F51	Wholesale trade	25.12	6.72	0.0277746	0.800281	21.97	15	21.9428	1	8	0.375	0	0	44.875	4	0	0	3	0	0	0	0	0	0	4.18965	0	0	0	0	0	0	0	0	0	0	0
632	2012	F	Wholesale and retail	F51	Wholesale trade	26.24	6.91	0.0211714	0.814329	21.97	16	22.0477	1	8	0.375	0	0	45.875	5	0	0	3	0	0	0	0	0	0	2.3979	0	0	0	0	0	0	0	0	0	0	0
632	2013	F	Wholesale and retail	F51	Wholesale trade	30.12	7.33	0.01	0.72	21.97	17	22.32	1	10	0.5	0	0	46.875	6	0	0	3	0	0	0	0	0	0	0	0	0	0	0	0	0	0	0	0	0	0
632	2014	F	Wholesale and retail	F51	Wholesale trade	35.55	7.47	0.02	0.74	38.97	18	22.46	1	7	0.428571	0	0	47.875	8	0	0	1	0	0	0	0	0	0	0	0	0	0	0	0	0	0	0	0	0	0
632	2015	F	Wholesale and retail	F51	Wholesale trade	34.53	8.09	0	0.76	39.98	19	22.5	1	9	0.333333	1	0	47	7	0	0	1	0	0	0	0	0	0	0	0	0	0	0	0	0	0	0	0	0	0
632	2016	F	Wholesale and retail	F51	Wholesale trade	32.85	8.96	0.03	0.81	37.31	20	22.69	1	7	0.428571	1	1	47	6	0	0	1	0	0	0	0	0	0	0	0	0	0	0	0	0	0	0	0	0	0
635	2009	C	Manufacturing	C26	Chemical materials manufacturing	28.96	4.14	0.106854	0.806885	39.58	13	22.1042	1	9	0.333333	0	1	43.4286		0	0	1	0	0	0	0	0	0	0	0.693147	1	0	0	0	0	0	0	0	0	0
635	2012	C	Manufacturing	C26	Chemical materials manufacturing	31.81	3.91	0.107654	0.731939	36.85	16	22.045	1	9	0.333333	0	1	45.125	6	0	0	1	0	0	0	0	0	0	0	0	1	0	0	0	0	0	0	0	0	0
635	2013	C	Manufacturing	C26	Chemical materials manufacturing	35.76	4.28	0.02	0.26	63.87	17	22.01	1	9	0.333333	0	1	45	8	0	0	1	0	0	0	0	0	0	1.83966	0	1	0	0	0	0	0	0	0	0	0
635	2014	C	Manufacturing	C26	Chemical materials manufacturing	35.88	4.38	0.03	0.23	58.55	18	21.99	1	9	0.333333	0	1	44.1667	8	0	0	1	0	0	0	0	0	0	0	0	1	0	0	0	0	0	0	0	0	0
635	2015	C	Manufacturing	C26	Chemical materials manufacturing	39.51	5.15	0.02	0.11	57.92	19	21.85	1	11	0.363636	0	1	45.1429	9	0	0	1	0	0	0	0	0	0	0	0	1	0	0	0	0	0	0	0	0	0
635	2016	C	Manufacturing	C26	Chemical materials manufacturing	39.75	4.95	0.01	0.11	54.96	20	21.87	1	14	0.357143	0	1	48	9	0	0	0	0	0	0	0	0	0	0	0	1	0	0	0	0	0	0	0	0	0
635	2017	C	Manufacturing	C26	Chemical materials manufacturing	39.87	5.14	0.04	0.13	54.76	21	21.93	1	9	0.333333	0	1	47.6667	9	0	0	0	0	0	0	0	0	0	0	0	1	0	0	0	0	0	0	0	0	0
635	2018	C	Manufacturing	C26	Chemical materials manufacturing	42.4394	5.3	0.03	0.13	60.29	22	21.96	1	8	0.375	0	1	48.7143	9	0	0	0	0	0	0	0	0	0	4.86136	0	1	0	0	0	0	0	0	0	0	0
651	2009	C	Manufacturing	C38	Electrical machinery and equipment	27.99	7.52	0.29616	0.75164	46.51	13	24.1431	1	9	0.333333	0	1	43.4		0	1	4	1	0	0	0	0	0	7.77317	2.94444	0	0	0	0	0	0	0	0	0	0
651	2010	C	Manufacturing	C38	Electrical machinery and equipment	35.52	7.62	0.321389	0.793273	40.95	14	24.6654	1	9	0.333333	0	1	46.25	8	0	1	4	1	0	0	0	0	0	5.99396	3.43399	0	0	0	0	0	0	0	0	0	0
651	2011	C	Manufacturing	C38	Electrical machinery and equipment	41.39	7.73	0.348941	0.786421	40.11	15	24.9069	1	8	0.375	0	1	47.25	9	0	1	4	1	0	0	0	0	0	7.58121	2.99573	0	0	0	0	0	0	0	0	0	0
651	2012	C	Manufacturing	C38	Electrical machinery and equipment	51.6	7.88	0.327109	0.784335	39.44	16	25.1684	1	8	0.375	0	1	48.25	12	0	1	4	1	0	0	0	0	0	6.78739	3.82864	0	0	0	0	0	0	0	0	0	0
651	2013	C	Manufacturing	C38	Electrical machinery and equipment	44.32	8.33	0.32	0.74	39.42	17	25.4	1	9	0.333333	1	1	49.25	9	0	1	3	1	0	0	0	0	0	0	5.0689	0	0	0	0	0	0	0	0	0	0
651	2014	C	Manufacturing	C38	Electrical machinery and equipment	42.73	8.64	0.35	0.73	41.08	18	25.62	1	8	0.375	1	1	48.4	9	0	1	4	1	0	0	0	0	0	0	5.23644	0	0	0	0	0	0	0	0	0	0
651	2015	C	Manufacturing	C38	Electrical machinery and equipment	44.12	9.3	0.35	0.71	41.174	19	25.77	1	11	0.454545	1	1	49	9	0	1	4	2	0	0	0	0	0	0	5.65599	0	0	0	0	0	0	0	0	0	0
651	2016	C	Manufacturing	C38	Electrical machinery and equipment	50.44	9.68	0.27	0.7	37.06	20	25.81	1	13	0.384615	1	1	48.1667	12	0	0	3	3	0	0	0	0	0	0	5.8861	0	0	0	0	0	0	0	0	0	0
651	2017	C	Manufacturing	C38	Electrical machinery and equipment	49.96	9.86	0.3	0.7	40.8	21	25.93	1	9	0.333333	1	1	49.1667	11	0	0	3	2	0	0	0	0	0	0	6.20859	0	0	0	0	0	0	0	0	0	0
652	2009	F	Wholesale and retail	F51	Wholesale trade	23.17	6.59	0.116605	0.614253	39.39	13	22.5883	1	9	0.333333	0	1	44.5		0	0	2	0	0	0	0	0	0	6.12451	0	0	0	0	0	0	0	0	0	0	0
652	2010	F	Wholesale and retail	F51	Wholesale trade	38.05	6.64	0.197	0.633818	38.72	14	22.7762	1	9	0.333333	0	1	48	9	0	0	2	0	0	0	0	0	0	7.35157	0	0	0	0	0	0	0	0	0	0	0
652	2011	F	Wholesale and retail	F51	Wholesale trade	39.51	7.06	0.203836	0.672316	38.49	15	22.9597	1	9	0.333333	0	1	49	9	0	0	2	0	0	0	0	0	0	6.09679	0	0	0	0	0	0	0	0	0	0	0
652	2012	F	Wholesale and retail	F51	Wholesale trade	32.23	7.43	0.0177714	0.801483	38.73	16	23.3444	1	14	0.357143	0	1	42	6	0	0	2	0	0	0	0	0	0	0	0	0	0	0	0	0	0	0	0	0	0
652	2013	F	Wholesale and retail	F51	Wholesale trade	34.25	9.02	0.01	0.83	37.63	17	23.53	1	12	0.25	0	1	40	7	0	0	2	1	0	0	0	0	0	0	0	0	0	0	0	0	0	0	0	0	0
652	2014	F	Wholesale and retail	F51	Wholesale trade	35.28	9.42	0.14	0.85	37.93	18	23.71	1	12	0.333333	0	1	40.4	8	0	0	3	1	0	0	0	0	0	0	0	0	0	0	0	0	0	0	0	0	0
652	2015	F	Wholesale and retail	F51	Wholesale trade	42.26	9.29	0.18	0.85	41.48	19	23.88	1	11	0.363636	0	1	41.2	9	0	0	4	1	0	0	0	0	0	0	0	0	0	0	0	0	0	0	0	0	0
652	2016	F	Wholesale and retail	F51	Wholesale trade	42.15	9.44	0.09	0.86	40.21	20	24.08	1	11	0.272727	0	1	41.1667	9	0	0	3	1	0	0	0	0	0	0	0	0	0	0	0	0	0	0	0	0	0
652	2017	F	Wholesale and retail	F51	Wholesale trade	39.31	9.78	0.1	0.86	39.41	21	24.19	1	9	0.333333	0	1	42.1667	9	0	0	2	1	0	0	0	0	0	0	0	0	0	0	0	0	0	0	0	0	0
652	2018	F	Wholesale and retail	F51	Wholesale trade	39.6755	10.29	0.12	0.85	38.68	22	24.21	1	9	0.333333	0	1	43.1667	9	0	0	2	1	0	0	0	0	0	0	0	0	0	0	0	0	0	0	0	0	0
655	2009	B	Mining	B08	Ferrous metal ore mining	24.25	6.89	0.365237	0.0954268	59.48	13	21.0421	1	9	0.333333	0	0	46.8333		0	0	1	0	0	0	0	0	0	0	0	1	0	0	0	0	0	0	0	0	0
655	2010	B	Mining	B08	Ferrous metal ore mining	24.12	6.94	0.14877	0.127783	65.57	14	21.3746	1	9	0.333333	0	0	48.6667	3	0	0	1	0	0	0	0	0	0	0	0	1	0	0	0	0	0	0	0	0	0
655	2011	B	Mining	B08	Ferrous metal ore mining	32.73	6.75	0.256225	0.113821	63.88	15	21.615	1	10	0.4	0	0	50.7143	6	0	0	1	0	0	0	0	0	0	2.56495	0.693147	1	0	0	0	0	0	0	0	0	0
655	2012	B	Mining	B08	Ferrous metal ore mining	28.87	6.85	0.208939	0.11365	62.69	16	21.7995	1	10	0.3	1	0	51.3333	6	0	0	0	0	0	0	0	0	0	4.79579	0.693147	1	0	0	0	0	0	0	0	0	0
655	2013	B	Mining	B08	Ferrous metal ore mining	29.88	7.24	0.08	0.16	62.53	17	21.93	1	9	0.333333	1	0	50.8571	6	0	0	0	0	0	0	0	0	0	4.61512	1.60944	1	0	0	0	0	0	0	0	0	0
655	2014	B	Mining	B08	Ferrous metal ore mining	26.23	7.39	0.09	0.16	60.88	18	22	1	9	0.333333	1	0	51.3333	5	0	0	0	0	0	0	0	0	0	0	0	1	0	0	0	0	0	0	0	0	0
655	2015	B	Mining	B08	Ferrous metal ore mining	30.49	7.76	0.07	0.13	61.72	19	22.02	1	14	0.428571	1	0	51.5714	6	0	0	0	0	0	0	0	0	0	3.71357	0	1	0	0	0	0	0	0	0	0	0
655	2016	B	Mining	B08	Ferrous metal ore mining	30.82	7.85	0	0.07	62.36	20	21.96	1	11	0.272727	1	0	52.3333	6	0	0	0	0	0	0	0	0	0	2.3979	0	1	0	0	0	0	0	0	0	0	0
655	2017	B	Mining	B08	Ferrous metal ore mining	27.76	7.94	-0.2	0.13	61.9	21	21.82	1	10	0.3	0	0	48.5	5	0	1	0	0	0	0	0	0	0	0	1.38629	1	0	0	0	0	0	0	0	0	0
663	2009	C	Manufacturing	C21	Furniture manufacturing	25.87	6.79	0.0127997	0.642828	56.52	13	20.8149	1	9	0.333333	0	1	42.75		0	0	2	0	0	0	0	0	0	0	0	0	0	0	0	0	0	0	0	0	0
663	2010	C	Manufacturing	C21	Furniture manufacturing	21.4	6.89	-0.0105322	0.645256	53.9	14	21.0039	1	9	0.333333	0	1	44.1429	3	0	0	2	0	0	0	0	0	0	0	0	0	0	0	0	0	0	0	0	0	0
663	2011	C	Manufacturing	C21	Furniture manufacturing	18.7	6.72	0.0254933	0.718408	53.68	15	21.143	1	9	0.333333	0	1	45.2857	2	0	0	3	0	0	0	0	0	0	0	0	0	0	0	0	0	0	0	0	0	0
663	2012	C	Manufacturing	C21	Furniture manufacturing	24.03	6.91	-0.109632	0.75086	53.6	16	21.1364	1	10	0.4	0	1	46.2857	3	0	0	3	0	0	0	0	0	0	0	0	0	0	0	0	0	0	0	0	0	0
663	2013	C	Manufacturing	C21	Furniture manufacturing	22.31	7.33	0.04	0.74	49.79	17	21.1	1	10	0.4	0	1	46.8571	3	0	0	3	0	0	0	0	0	0	0	0	0	0	0	0	0	0	0	0	0	0
663	2014	C	Manufacturing	C21	Furniture manufacturing	24.32	7.47	0.04	0.73	46.92	18	21.03	1	12	0.333333	0	1	46.875	3	0	0	3	0	0	0	0	0	0	0	1.09861	0	0	0	0	0	0	0	0	0	0
663	2015	C	Manufacturing	C21	Furniture manufacturing	28.87	8.09	-0.05	0.74	48.87	19	21.04	1	7	0.428571	0	1	47.875	6	0	0	2	0	0	0	0	0	0	0	1.60944	0	0	0	0	0	0	0	0	0	0
663	2016	C	Manufacturing	C21	Furniture manufacturing	26.31	8.96	0.04	0.49	64.57	20	22.11	1	7	0.428571	0	1	48.875	5	0	0	1	0	0	0	0	0	0	0	0	0	0	0	0	0	0	0	0	0	0
663	2017	C	Manufacturing	C21	Furniture manufacturing	27.76	9.15	0.06	0.5	64.21	21	22.19	1	11	0.454545	0	1	48.8	5	0	1	0	0	0	0	0	0	0	0	0	0	0	0	0	0	0	0	0	0	0
663	2018	C	Manufacturing	C21	Furniture manufacturing	28.4796	9.5	0.03	0.47	65.27	22	22.15	1	7	0.428571	0	1	47.125	6	0	1	0	0	0	0	0	0	0	0	0	0	0	0	0	0	0	0	0	0	0
667	2009	K	Real estate	K70	Real estate	31.95	5.4	0.102691	0.246023	53.04	13	22.5505	0	9	0.555556	0	1	42.4		0	1	6	1	0	0	0	0	0	0	0	0	0	0	0	0	0	0	0	0	0
667	2010	K	Real estate	K70	Real estate	26.3	5.57	0.0574633	0.40591	47.14	14	22.8648	0	9	0.555556	0	1	43.75	5	0	1	6	1	0	0	0	0	0	0	0	0	0	0	0	0	0	0	0	0	0
667	2011	K	Real estate	K70	Real estate	32.4	5.5	0.0395867	0.474821	39.8	15	22.9874	0	9	0.555556	0	1	43.6	6	0	1	6	1	0	0	0	0	0	5.98056	0	0	0	0	0	0	0	0	0	0	0
667	2012	K	Real estate	K70	Real estate	33.25	5.7	0.0316402	0.502322	43.54	16	23.1111	0	12	0.615385	0	1	42.5	6	0	1	7	1	0	0	0	0	0	5.2067	0	0	0	0	0	0	0	0	0	0	0
667	2013	K	Real estate	K70	Real estate	36.14	6.21	0.03	0.57	42.07	17	23.29	0	11	0.454545	0	1	43.5	9	0	0	5	1	0	0	0	0	0	4.82831	0	0	0	0	0	0	0	0	0	0	0
671	2009	K	Real estate	K70	Real estate	25.55	6.79	0.119177	0.740837	77.76	13	21.7092	0	11	0.363636	0	1	40		0	0	5	2	0	0	0	0	0	0	0	0	0	0	0	0	0	0	0	0	0
671	2010	K	Real estate	K70	Real estate	24.81	6.89	0.185762	0.623011	71.39	14	21.924	0	11	0.363636	0	1	41	3	0	0	5	2	0	0	0	0	0	0	0	0	0	0	0	0	0	0	0	0	0
671	2011	K	Real estate	K70	Real estate	22.7	6.72	0.277465	0.534319	63.47	15	22.4989	0	15	0.466667	0	1	45.5	3	0	0	6	2	0	0	0	0	0	5.3033	0	0	0	0	0	0	0	0	0	0	0
671	2012	K	Real estate	K70	Real estate	18.79	6.91	0.0809266	0.670823	69.87	16	23.3026	0	7	0.428571	0	1	46.5	2	0	0	3	1	0	0	0	0	0	5.82458	0	0	0	0	0	0	0	0	0	0	0
671	2013	K	Real estate	K70	Real estate	28.64	7.33	0.13	0.76	73.49	17	23.52	0	7	0.428571	0	1	48.6667	6	0	0	3	1	0	0	0	0	0	7.90138	0	0	0	0	0	0	0	0	0	0	0
671	2014	K	Real estate	K70	Real estate	32.35	7.47	0.15	0.87	67.48	18	24.21	0	9	0.555556	0	1	46.375	6	0	1	4	1	0	0	0	0	0	8.21636	0	0	0	0	0	0	0	0	0	0	0
671	2015	K	Real estate	K70	Real estate	37.18	8.09	0.23	0.85	71.27	19	24.56	0	10	0.6	0	1	46.5714	9	0	1	4	1	0	0	0	0	0	9.47278	0	0	0	0	0	0	0	0	0	0	0
671	2016	K	Real estate	K70	Real estate	38.51	8.96	0.17	0.8	74.27	20	24.97	0	7	0.428571	0	0	43.4	9	0	1	3	1	0	0	0	0	0	0	0	0	0	0	0	0	0	0	0	0	0
671	2017	K	Real estate	K70	Real estate	38.64	9.93	0.09	0.84	68.63	21	25.51	0	12	0.5	0	1	43	9	0	1	4	1	0	0	0	0	0	0	0	0	0	0	0	0	0	0	0	0	0
671	2018	K	Real estate	K70	Real estate	26.7683	10.18	0.09	0.86	70.21	22	26.09	0	13	0.461538	1	1	47.25	5	0	1	1	0	0	0	0	0	0	0	0	0	0	0	0	0	0	0	0	0	0
672	2016	C	Manufacturing	C30	Nonmetallic mineral production	33.22	10	0.03	0.6	81.44	20	22.27	0	10	0.4	1	0	46.8333	6	0	0	5	1	0	0	0	0	0	0	0	1	0	0	0	0	0	0	0	0	0
672	2017	C	Manufacturing	C30	Nonmetallic mineral production	34.87	9.97	0.07	0.72	69.52	21	22.48	0	9	0.333333	1	0	47.8333	7	0	0	4	1	0	0	0	0	0	0	0	1	0	0	0	0	0	0	0	0	0
672	2018	C	Manufacturing	C30	Nonmetallic mineral production	37.6498	10.29	0.373988	0.61	65.09	22	22.51	0	10	0.3	1	0	46.4	9	0	0	0	0	0	0	0	0	0	0	0	1	0	0	0	0	0	0	0	0	0
680	2009	C	Manufacturing	C35	Special equipment manufacturing	33.91	6.89	0.210388	0.395555	32.42	12	22.3402	1	9	0.333333	0	0	50		0	1	2	0	0	0	0	0	0	0	0	0	0	0	0	0	0	0	0	0	0
680	2010	C	Manufacturing	C35	Special equipment manufacturing	32.33	6.94	0.142036	0.461523	32.97	13	22.5699	1	9	0.333333	0	0	47.7	6	0	1	2	0	0	0	0	0	0	0	0	0	0	0	0	0	0	0	0	0	0
680	2011	C	Manufacturing	C35	Special equipment manufacturing	30.86	6.75	0.245117	0.591711	38.06	14	23.0933	1	9	0.333333	0	0	48.2222	6	0	1	2	0	0	0	0	0	0	0	0.693147	0	0	0	0	0	0	0	0	0	0
680	2012	C	Manufacturing	C35	Special equipment manufacturing	47.79	6.85	0.11968	0.648312	31.18	15	23.3486	1	9	0.333333	0	0	48.1111	9	0	0	2	0	0	0	0	0	0	0	1.38629	0	0	0	0	0	0	0	0	0	0
680	2013	C	Manufacturing	C35	Special equipment manufacturing	48.7	7.24	0	0.63	25.52	16	23.31	1	10	0.4	0	0	47.3636	10	0	0	2	0	0	0	0	0	0	0	1.38629	0	0	0	0	0	0	0	0	0	0
680	2014	C	Manufacturing	C35	Special equipment manufacturing	47.81	7.39	-0.08	0.62	30.35	17	23.26	1	9	0.333333	0	0	47.8333	9	0	1	1	0	0	0	0	0	0	0	1.94591	0	0	0	0	0	0	0	0	0	0
680	2015	C	Manufacturing	C35	Special equipment manufacturing	49.8	7.76	-0.01	0.6	30.38	18	23.14	1	13	0.307692	0	1	46.6	11	0	1	1	0	0	0	0	0	0	0	1.60944	0	0	0	0	0	0	0	0	0	0
680	2016	C	Manufacturing	C35	Special equipment manufacturing	57.08	7.85	-0.24	0.63	34.23	19	22.96	1	12	0.25	0	1	46.2222	12	0	1	2	0	0	0	0	0	0	0	1.60944	0	0	0	0	0	0	0	0	0	0
680	2017	C	Manufacturing	C35	Special equipment manufacturing	56.62	7.94	0.01	0.62	33.07	20	22.95	1	9	0.333333	0	1	47.2222	12	0	0	2	0	0	0	0	0	0	0	1.09861	0	0	0	0	0	0	0	0	0	0
680	2018	C	Manufacturing	C35	Special equipment manufacturing	57.7498	8.08	0.02	0.62	33.56	21	22.98	1	15	0.266667	0	1	45.5	12	0	1	0	0	0	0	0	0	0	0	0.693147	0	0	0	0	0	0	0	0	0	0
690	2012	D	Electronic and gas	D44	Production and supply of electric power and heat power	38.37	7.88	0.0523494	0.5927	34.49	15	22.8175	0	11	0.454545	0	1	45.4	9	0	0	1	2	0	0	0	0	0	6.25575	0	0	0	0	0	0	0	0	0	0	0
690	2013	D	Electronic and gas	D44	Production and supply of electric power and heat power	39.36	8.33	0.13	0.6	37.26	16	22.98	0	14	0.428571	0	1	46.2	9	0	0	1	2	0	0	0	0	0	0	0	0	0	0	0	0	0	0	0	0	0
690	2014	D	Electronic and gas	D44	Production and supply of electric power and heat power	40.97	8.64	0.26	0.53	34.88	17	23.01	0	10	0.4	0	1	43.75	9	0	0	1	1	0	0	0	0	0	0	0	0	0	0	0	0	0	0	0	0	0
690	2015	D	Electronic and gas	D44	Production and supply of electric power and heat power	44.13	9.3	0.21	0.48	35.08	18	22.98	0	9	0.333333	0	1	44.75	9	0	0	1	1	0	0	0	0	0	6.7178	0	0	0	0	0	0	0	0	0	0	0
690	2016	D	Electronic and gas	D44	Production and supply of electric power and heat power	44.76	9.68	0.13	0.48	43.48	19	23	0	13	0.384615	0	1	42.3333	9	0	1	2	1	0	0	0	0	0	6.81674	0	0	0	0	0	0	0	0	0	0	0
690	2017	D	Electronic and gas	D44	Production and supply of electric power and heat power	45.48	9.86	0.1	0.48	44.72	20	23.48	0	9	0.333333	0	1	42	9	0	1	2	1	0	0	0	0	0	6.81557	0	0	0	0	0	0	0	0	0	0	0
690	2018	D	Electronic and gas	D44	Production and supply of electric power and heat power	45.834	10.2	0.01	0.51	37.77	21	23.58	0	12	0.333333	0	1	44	9	0	1	0	0	0	0	0	0	0	7.15618	0	0	0	0	0	0	0	0	0	0	0
701	2016	F	Wholesale and retail	F51	Wholesale trade	39.64	8.96	0.04	0.71	41.8	19	23.38	1	10	0.4	0	1	46.6667	9	0	1	0	0	1	0	1	1	0	0	0	0	0	0	0	0	0	1	1	0	1
701	2017	F	Wholesale and retail	F51	Wholesale trade	41.56	9.15	0.03	0.66	41.36	20	23.5	1	11	0.272727	0	1	47.6667	9	0	1	0	0	1	0	1	1	0	0	0	0	0	0	0	0	0	1	1	0	1
701	2018	F	Wholesale and retail	F51	Wholesale trade	37.7758	9.5	0.01	0.65	38.25	21	23.46	1	10	0.3	0	1	46.7143	9	0	1	0	0	1	0	1	1	0	0	0	0	0	0	0	0	0	1	1	0	1
707	2009	C	Manufacturing	C26	Chemical materials manufacturing	27.49	5.4	0.156343	0.575134	31.64	12	22.387	1	9	0.333333	0	0	43		0	0	1	0	0	0	0	0	0	0	1.38629	1	0	0	0	0	0	0	0	0	0
707	2010	C	Manufacturing	C26	Chemical materials manufacturing	25.26	5.57	0.00460269	0.585284	38.85	13	22.4114	1	9	0.333333	1	0	41.4	5	0	0	0	0	0	0	0	0	0	0	1.94591	1	0	0	0	0	0	0	0	0	0
707	2011	C	Manufacturing	C26	Chemical materials manufacturing	25.23	5.5	0.0245077	0.673384	31.33	14	22.6715	1	9	0.333333	0	1	40.2	4	0	0	0	0	0	0	0	0	0	3.3673	0	1	0	0	0	0	0	0	0	0	0
709	2013	C	Manufacturing	C31	Ferrous metal smelting	42.92	5.44	0	0.71	67.89	16	25.77	1	11	0.363636	0	0	50.8	9	0	1	6	1	0	0	0	0	0	6.94056	0	1	0	0	0	0	0	0	0	0	0
709	2014	C	Manufacturing	C31	Ferrous metal smelting	46.6	5.61	0	0.73	67.57	17	25.84	1	15	0.266667	0	0	51.8333	9	0	1	8	1	0	0	0	0	0	0	0.693147	1	0	0	0	0	0	0	0	0	0
709	2015	C	Manufacturing	C31	Ferrous metal smelting	36.9	6.03	0.02	0.73	66.81	18	25.86	1	14	0.428571	0	0	51.6667	9	0	1	7	0	0	0	0	0	0	0	0.693147	1	0	0	0	0	0	0	0	0	0
709	2016	C	Manufacturing	C31	Ferrous metal smelting	42.21	6.32	0.01	0.75	64.22	19	25.91	1	11	0.272727	0	0	53	9	0	1	1	0	0	0	0	0	0	0	0.693147	1	0	0	0	0	0	0	0	0	0
709	2017	C	Manufacturing	C31	Ferrous metal smelting	40.26	6.42	0.03	0.75	66.75	20	25.95	1	9	0.333333	0	0	53.3333	9	0	1	2	0	0	0	0	0	0	0	2.07944	1	0	0	0	0	0	0	0	0	0
709	2018	C	Manufacturing	C31	Ferrous metal smelting	41.9787	6.56	0.05	0.75	64.23	21	25.97	1	13	0.307692	0	0	52.6667	9	0	1	1	0	0	0	0	0	0	0	2.07944	1	0	0	0	0	0	0	0	0	0
717	2009	C	Manufacturing	C31	Ferrous metal smelting	32.9	7.52	-0.245836	0.669902	42.4	12	23.5729	1	11	0.363636	0	0	45.1667		0	0	1	0	0	0	0	0	0	3.48951	0	1	0	0	0	0	0	0	0	0	0
717	2010	C	Manufacturing	C31	Ferrous metal smelting	30.51	7.62	0.016119	0.683931	48.36	13	23.6324	1	11	0.363636	0	0	46.1667	6	0	0	1	0	0	0	0	0	0	0	0.693147	1	0	0	0	0	0	0	0	0	0
717	2011	C	Manufacturing	C31	Ferrous metal smelting	30.55	7.73	0.0036068	0.748163	39.23	14	23.8631	1	11	0.363636	0	0	47.8	6	0	0	1	0	0	0	0	0	0	0	0	1	0	0	0	0	0	0	0	0	0
718	2012	K	Real estate	K70	Real estate	18.7	5.55	0.200301	0.74768	75.98	15	23.5769	0	11	0.454545	1	0	46.5	2	0	1	5	0	1	1	1	1	0	6.47851	0	0	0	0	0	0	0	1	1	1	1
718	2013	K	Real estate	K70	Real estate	23.37	6.06	0.18	0.73	74.86	16	23.67	0	11	0.454545	1	0	46.2857	3	0	1	5	0	0	0	0	0	0	6.68586	0	0	0	0	0	0	0	0	0	0	0
718	2014	K	Real estate	K70	Real estate	28.16	6.11	0.14	0.79	72.9	17	23.75	0	11	0.454545	1	0	46.125	6	0	1	5	0	0	0	0	0	0	6.21661	0	0	0	0	0	0	0	0	0	0	0
718	2015	K	Real estate	K70	Real estate	30.09	6.27	0.17	0.77	70.68	18	23.79	0	13	0.615385	1	0	48.6	6	0	1	5	0	0	0	0	0	0	6.76849	0	0	0	0	0	0	0	0	0	0	0
718	2016	K	Real estate	K70	Real estate	27.88	6.47	0.12	0.61	66.69	19	23.93	0	8	0.5	1	0	47.5714	5	0	1	2	0	0	0	0	0	0	0	0	0	0	0	0	0	0	0	0	0	0
718	2017	K	Real estate	K70	Real estate	28.58	6.7	0.12	0.61	66.79	20	23.78	0	7	0.428571	1	0	48.5714	6	0	1	3	0	0	0	0	0	0	5.77144	0	0	0	0	0	0	0	0	0	0	0
718	2018	K	Real estate	K70	Real estate	23.0065	6.84	0.12	0.54	63.62	21	23.7	0	7	0.428571	1	0	50.2857	3	0	1	0	0	0	0	0	0	0	0	0	0	0	0	0	0	0	0	0	0	0
725	2012	C	Manufacturing	C39	Computers and communications equipment	52.52	8.1	0.020018	0.490391	50.72	11	24.954	1	11	0.363636	0	1	45.9231	12	0	1	3	1	4	1	3	4	0	0	2.83321	0	0	0	0	0	0	4	4	1	3
725	2013	C	Manufacturing	C39	Computers and communications equipment	56.12	8.75	0.01	0.47	53.24	12	24.93	1	11	0.363636	0	1	47.0769	12	0	1	3	1	5	1	4	5	0	0	3.66356	0	0	0	0	0	0	5	5	1	4
725	2014	C	Manufacturing	C39	Computers and communications equipment	58.76	9.12	0.08	0.59	39.55	13	25.25	1	16	0.3125	0	1	46.3333	12	0	1	4	2	5	1	4	5	0	0	4.36945	0	0	0	0	0	0	5	5	1	4
725	2015	C	Manufacturing	C39	Computers and communications equipment	69.93	9.37	0.05	0.44	62.49	14	25.64	1	13	0.384615	0	1	46.2857	16	0	1	4	2	5	1	4	5	0	1.45862	4.77912	0	0	0	0	0	0	5	5	1	4
725	2016	C	Manufacturing	C39	Computers and communications equipment	69.11	8.89	0.02	0.49	44.23	15	25.75	1	15	0.333333	0	1	47.2857	16	0	1	6	1	5	1	4	5	0	0.741937	4.99721	0	0	0	0	0	0	5	5	1	4
725	2017	C	Manufacturing	C39	Computers and communications equipment	69.87	9.14	0.02	0.55	44.53	16	26.05	1	15	0.4	0	1	45.7647	16	0	1	5	0	3	1	2.5	5	0	0	5.32301	0	0	0	0	0	0	3	5	1	2.5
725	2018	C	Manufacturing	C39	Computers and communications equipment	75.05	9.42	0.08	0.59	37.43	17	26.27	1	13	0.307692	0	1	46.0714	18	0	1	1	0	1	1	1	2	0	5.3799	5.57215	0	0	0	0	0	0	1	2	1	1
726	2009	C	Manufacturing	C17	Textile manufacturing	34.11	6.89	0.163802	0.466854	34.73	9	22.6822	0	14	0.357143	0	1	42.8125		0	1	1	0	0	0	0	0	0	4.65396	1.09861	1	0	0	0	0	0	0	0	0	0
726	2010	C	Manufacturing	C17	Textile manufacturing	38.03	6.94	0.151528	0.335619	33.13	10	22.5643	0	15	0.4	0	1	43.8235	9	0	1	3	0	0	0	0	0	0	6.49527	0	1	0	0	0	0	0	0	0	0	0
726	2011	C	Manufacturing	C17	Textile manufacturing	35.62	6.75	0.182558	0.324162	32.8	11	22.6714	0	14	0.357143	0	1	44.8235	8	0	1	3	0	0	0	0	0	0	7.2233	0	1	0	0	0	0	0	0	0	0	0
726	2012	C	Manufacturing	C17	Textile manufacturing	36.33	6.85	0.174719	0.294377	31.07	12	22.7712	0	15	0.4	0	1	45.8235	9	0	1	3	0	0	0	0	0	0	6.69827	0	1	0	0	0	0	0	0	0	0	0
726	2013	C	Manufacturing	C17	Textile manufacturing	39.49	7.24	0.13	0.31	31.31	13	22.82	0	14	0.357143	0	1	46.8235	9	0	1	2	0	0	0	0	0	0	6.72263	0	1	0	0	0	0	0	0	0	0	0
726	2014	C	Manufacturing	C17	Textile manufacturing	38.43	7.39	0.17	0.24	36.97	14	22.85	0	17	0.470588	0	1	47.05	9	0	1	2	0	0	0	0	0	0	0	0.693147	1	0	0	0	0	0	0	0	0	0
726	2015	C	Manufacturing	C17	Textile manufacturing	39.26	7.76	0.15	0.19	37.57	15	22.88	0	15	0.466667	0	1	46.625	9	1	1	2	0	0	0	0	0	0	0	0.693147	1	0	0	0	0	0	0	0	0	0
726	2016	C	Manufacturing	C17	Textile manufacturing	43.34	7.85	0.1	0.2	38.26	16	22.93	0	13	0.384615	1	1	47.625	9	1	1	2	0	1	0	1	1	0	0	0.693147	1	0	0	0	0	0	1	1	0	1
726	2017	C	Manufacturing	C17	Textile manufacturing	47.04	7.94	0.12	0.21	38.55	17	22.96	0	16	0.5	1	1	48.7059	9	1	1	1	0	1	0	1	1	0	0	1.38629	1	0	0	0	0	0	1	1	0	1
726	2018	C	Manufacturing	C17	Textile manufacturing	45.6475	8.08	0.12	0.24	39.58	18	23.04	0	14	0.357143	1	1	49.7059	9	1	1	0	0	2	0	2	2	0	0	0.693147	1	0	0	0	0	0	2	2	0	2
729	2009	C	Manufacturing	C15	Beverage production	32.18	7.24	0.0738063	0.303705	71.57	12	23.1758	1	14	0.285714	1	1	48.5556		0	0	1	2	0	0	0	0	0	7.38492	0	1	0	0	0	0	0	0	0	0	0
729	2010	C	Manufacturing	C15	Beverage production	35.62	7.36	0.0899279	0.271055	72.08	13	23.1961	1	15	0.333333	1	1	49.1176	8	0	1	3	1	0	0	0	0	0	0	0	1	0	0	0	0	0	0	0	0	0
729	2011	C	Manufacturing	C15	Beverage production	34.61	7.94	0.0956683	0.351839	65.93	14	23.4091	1	15	0.333333	1	1	50.1176	7	0	1	3	1	0	0	0	0	0	6.97167	0	1	0	0	0	0	0	0	0	0	0
729	2012	C	Manufacturing	C15	Beverage production	39.49	8.1	0.0933788	0.392123	70.09	15	23.5374	1	15	0.333333	1	1	51.1176	9	0	1	3	1	0	0	0	0	0	5.59471	0	1	0	0	0	0	0	0	0	0	0
729	2013	C	Manufacturing	C15	Beverage production	38.17	8.75	0.06	0.39	69.04	16	23.63	1	16	0.375	0	1	51.75	9	0	1	4	1	0	0	0	0	0	4.63473	0	1	0	0	0	0	0	0	0	0	0
729	2014	C	Manufacturing	C15	Beverage production	40.93	9.12	0.07	0.32	70.27	17	23.66	1	15	0.333333	0	1	52.75	9	0	1	4	1	0	0	0	0	0	5.09987	0	1	0	0	0	0	0	0	0	0	0
729	2015	C	Manufacturing	C15	Beverage production	44.7	9.37	0.06	0.29	68.89	18	23.66	1	16	0.3125	0	1	51.9474	9	0	1	4	1	0	0	0	0	0	4.7362	0	1	0	0	0	0	0	0	0	0	0
729	2016	C	Manufacturing	C15	Beverage production	44.38	8.89	0.05	0.25	70.66	19	23.63	1	16	0.375	0	1	50.4737	9	0	1	4	0	0	0	0	0	0	4.77912	0.693147	1	0	0	0	0	0	0	0	0	0
729	2017	C	Manufacturing	C15	Beverage production	44.05	9.14	0.02	0.25	69.6	20	23.63	1	15	0.333333	0	1	51.4737	9	0	1	4	0	0	0	0	0	0	5.80212	0	1	0	0	0	0	0	0	0	0	0
729	2018	C	Manufacturing	C15	Beverage production	47.4928	9.42	0.01	0.24	68.94	21	23.62	1	20	0.391304	1	1	52	9	0	1	0	0	0	0	0	0	0	0	0	1	0	0	0	0	0	0	0	0	0
732	2013	K	Real estate	K70	Real estate	28.52	7.33	0.13	0.83	87.12	16	23.34	0	7	0.428571	1	1	43	6	0	0	3	1	0	0	0	0	0	4.61512	0	0	0	0	0	0	0	0	0	0	0
732	2014	K	Real estate	K70	Real estate	32.53	7.47	0.19	0.86	88.09	17	24.3	0	7	0.428571	1	1	43.4286	6	0	0	3	2	0	0	0	0	0	0	0	0	0	0	0	0	0	0	0	0	0
732	2015	K	Real estate	K70	Real estate	36.48	8.09	0.12	0.87	84.87	18	24.86	0	7	0.428571	1	1	44.25	9	0	0	3	2	1	1	0	1	0	0	0	0	0	0	0	0	0	1	1	1	0
732	2016	K	Real estate	K70	Real estate	38.54	8.96	0.11	0.8	81.8	19	25.16	0	6	0.5	1	1	45	9	0	0	1	1	1	1	0	1	0	0	0	0	0	0	0	0	0	1	1	1	0
732	2017	K	Real estate	K70	Real estate	43.21	9.15	0.09	0.82	82.2	20	25.54	0	10	0.6	1	1	46.0833	9	0	1	1	1	1	1	1	2	0	0	0	0	0	0	0	0	0	1	2	1	1
732	2018	K	Real estate	K70	Real estate	44.7683	9.5	0.1	0.87	80.21	21	26.05	0	7	0.428571	1	1	45.3846	9	0	1	0	0	1	1	1	2	0	0	0	0	0	0	0	0	0	1	2	1	1
735	2016	A	Agriculture	A03	Animal husbandry	41.4	5.21	0.04	0.59	26.21	19	22.23	0	7	0.428571	0	1	52.8333	9	0	0	5	0	0	0	0	0	0	0	0	0	0	0	0	0	0	0	0	0	0
735	2017	A	Agriculture	A03	Animal husbandry	41.86	5.28	0.03	0.43	39.18	20	22.55	0	10	0.6	0	1	51.875	9	0	1	3	0	0	0	0	0	0	0	0	0	0	0	0	0	0	0	0	0	0
735	2018	A	Agriculture	A03	Animal husbandry	41.8657	5.41	0.04	0.41	35.64	21	22.54	0	7	0.428571	0	1	51.6667	9	0	1	1	0	0	0	0	0	0	0	0	0	0	0	0	0	0	0	0	0	0
738	2018	C	Manufacturing	C37	Transportation equipment	47.3951	9.46	0.04	0.24	66.84	21	22.69	1	12	0.333333	0	0	51.3	9	0	0	0	0	0	0	0	0	0	0.516887	0	0	0	0	0	0	0	0	0	0	0
753	2011	F	Wholesale and retail	F52	Retail trade	35.09	6.72	0.111441	0.649798	33.56	14	21.2391	1	7	0.428571	0	0	44.1429	8	0	1	1	0	0	0	0	0	0	4.65301	0	0	0	0	0	0	0	0	0	0	0
753	2012	F	Wholesale and retail	F52	Retail trade	32.6	6.91	0.12688	0.705821	37.84	15	21.5172	1	9	0.333333	0	0	44.5	6	0	1	1	0	0	0	0	0	0	0	0	0	0	0	0	0	0	0	0	0	0
753	2013	F	Wholesale and retail	F52	Retail trade	37.5	7.33	0.1	0.69	33.78	16	21.79	1	9	0.333333	0	0	45.6667	9	0	1	1	0	0	0	0	0	0	0	0	0	0	0	0	0	0	0	0	0	0
753	2014	F	Wholesale and retail	F52	Retail trade	36.46	7.47	0.11	0.71	32.79	17	21.95	1	9	0.333333	0	0	46.6667	9	0	1	1	0	0	0	0	0	0	0	0	0	0	0	0	0	0	0	0	0	0
753	2015	F	Wholesale and retail	F52	Retail trade	38.45	8.09	0.05	0.58	46.82	18	22.11	1	9	0.333333	0	0	47.6667	9	0	1	1	0	0	0	0	0	0	0	0	0	0	0	0	0	0	0	0	0	0
753	2016	F	Wholesale and retail	F52	Retail trade	39.26	8.96	-0.06	0.62	36.27	19	22.06	1	12	0.5	0	0	46.2857	9	0	1	1	0	0	0	0	0	0	0	0	0	0	0	0	0	0	0	0	0	0
753	2017	F	Wholesale and retail	F52	Retail trade	37.92	9.15	0.11	0.58	36.55	20	22.41	1	9	0.333333	0	0	46.5	9	0	0	0	0	0	0	0	0	0	3.37759	0	0	0	0	0	0	0	0	0	0	0
753	2018	F	Wholesale and retail	F52	Retail trade	37.9605	9.5	0.04	0.55	41.72	21	22.33	1	9	0.333333	0	0	47.5	9	0	0	0	0	0	0	0	0	0	4.38078	0	0	0	0	0	0	0	0	0	0	0
758	2009	B	Mining	B09	Nonferrous metal mining	22.22	7.24	0.0748125	0.611449	47.23	12	22.8713	1	9	0.333333	0	0	49.2222		0	1	1	0	1	1	0	1	1.8	0	0	1	0	1.8	1.8	0	1.8	1	1	1	0
758	2010	B	Mining	B09	Nonferrous metal mining	28.62	7.36	0.0721225	0.594154	48.53	13	22.9577	1	9	0.333333	0	0	49.7	6	0	1	1	0	1	1	0	1	1.8	0	0	1	0	1.8	1.8	0	1.8	1	1	1	0
758	2011	B	Mining	B09	Nonferrous metal mining	26.65	7.94	0.0806926	0.594376	46.8	14	23.0271	1	9	0.333333	0	0	51.2222	5	0	1	1	0	1	1	0	1	1.8	0	0	1	0	1.8	1.8	0	1.8	1	1	1	0
758	2012	B	Mining	B09	Nonferrous metal mining	31.46	8.1	0.119478	0.647664	46.87	15	23.2529	1	9	0.333333	0	0	49.5556	6	0	1	1	0	1.5	1	2	3	1.71429	0	0	1	0	1.71429	1.71429	0	1.71429	1.5	3	1	2
758	2013	B	Mining	B09	Nonferrous metal mining	38.46	8.75	0.05	0.7	46.97	16	23.47	1	9	0.333333	0	0	50.8889	9	0	1	1	0	1.5	1	2	3	1.71429	1.68194	1.09861	1	0	1.71429	1.71429	0	1.71429	1.5	3	1	2
758	2014	B	Mining	B09	Nonferrous metal mining	36.92	9.12	0.03	0.63	45.03	17	23.55	1	9	0.333333	0	0	51.8889	9	0	1	1	0	1.5	1	2	3	1.71429	0	0	1	0	1.71429	1.71429	0	1.71429	1.5	3	1	2
758	2015	B	Mining	B09	Nonferrous metal mining	40.88	9.37	0.05	0.66	44.02	18	23.69	1	12	0.5	0	0	52.7778	9	0	1	2	0	1.5	1	2	3	1.85714	0	0	1	0	1.85714	1.85714	0	1.85714	1.5	3	1	2
758	2016	B	Mining	B09	Nonferrous metal mining	41.69	8.89	0.05	0.72	49.79	19	23.85	1	10	0.3	0	0	53.4444	9	0	1	2	0	1.5	1	2	3	2.28571	0	0	1	0	2.28571	2.28571	0	2.28571	1.5	3	1	2
758	2017	B	Mining	B09	Nonferrous metal mining	40.46	9.14	0.05	0.71	47.25	20	23.9	1	9	0.333333	0	0	53.4	9	0	1	1	0	1.5	1	2	3	1.75	0	0	1	0	1.75	1.75	0	1.75	1.5	3	1	2
758	2018	B	Mining	B09	Nonferrous metal mining	39.9901	9.42	0.05	0.69	44.67	21	23.84	1	11	0.272727	0	0	51.9	9	0	1	0	0	1.5	1	2	3	1.71429	2.3979	0	1	0	1.71429	1.71429	0	1.71429	1.5	3	1	2
762	2013	B	Mining	B08	Ferrous metal ore mining	30.1	2.88	-0.07	0.17	33.07	16	21.65	1	15	0.466667	0	1	44.5	6	0	0	2	0	0	0	0	0	0	0	0	1	0	0	0	0	0	0	0	0	0
762	2014	B	Mining	B08	Ferrous metal ore mining	29.8	2.88	0.01	0.19	29.17	17	21.68	1	10	0.4	0	1	45.1	6	0	0	1	0	0	0	0	0	0	0	0	1	0	0	0	0	0	0	0	0	0
762	2015	B	Mining	B08	Ferrous metal ore mining	28.98	2.88	-0.05	0.25	30.21	18	21.7	1	9	0.444444	0	1	46.6	6	0	0	1	0	0	0	0	0	0	2.56495	0	1	0	0	0	0	0	0	0	0	0
762	2016	B	Mining	B08	Ferrous metal ore mining	29.42	2.88	0.02	0.16	30.49	19	21.6	1	9	0.444444	0	1	46.6	6	0	0	2	0	0	0	0	0	0	3.97029	0	1	0	0	0	0	0	0	0	0	0
762	2017	B	Mining	B08	Ferrous metal ore mining	29.59	2.88	0.03	0.14	34.15	20	21.8	1	8	0.5	0	1	47.6	6	0	0	2	0	0	0	0	0	0	2.85417	0	1	0	0	0	0	0	0	0	0	0
762	2018	B	Mining	B08	Ferrous metal ore mining	30.0497	2.88	0.03	0.16	34.66	21	21.86	1	7	0.571429	0	1	47.7778	6	0	0	1	0	0	0	0	0	0	4.66344	0	1	0	0	0	0	0	0	0	0	0
768	2009	C	Manufacturing	C37	Transportation equipment	33	4.33	0.0685924	0.322158	67.56	12	23.3582	1	16	0.375	0	0	47.5		0	0	1	1	0	0	0	0	0	0	0	0	0	0	0	0	0	0	0	0	0
768	2010	C	Manufacturing	C37	Transportation equipment	26.88	4.25	0.0328529	0.426329	61.84	13	23.5579	1	15	0.4	0	0	45.8182	5	0	0	1	0	0	0	0	0	0	0	0	0	0	0	0	0	0	0	0	0	0
768	2011	C	Manufacturing	C37	Transportation equipment	43.29	3.92	0.0382221	0.506343	61.02	14	23.7289	1	16	0.375	0	0	47.7	9	0	0	1	0	0	0	0	0	0	5.21559	0	0	0	0	0	0	0	0	0	0	0
768	2012	C	Manufacturing	C37	Transportation equipment	34.17	4.31	0.0132906	0.522837	62.39	15	23.7758	1	19	0.368421	0	0	48.25	7	0	0	1	0	0	0	0	0	0	0	0	0	0	0	0	0	0	0	0	0	0
768	2013	C	Manufacturing	C37	Transportation equipment	32.41	5.11	0.02	0.58	63.24	16	24.1	1	20	0.26087	0	0	49.6842	6	0	0	1	1	1	0	1	1	0	0	0	0	0	0	0	0	0	1	1	0	1
768	2014	C	Manufacturing	C37	Transportation equipment	36.9	5.62	0.03	0.62	63.4	17	24.19	1	17	0.352941	0	0	51.4444	9	0	0	1	2	1	0	1	1	0	0	0	0	0	0	0	0	0	1	1	0	1
768	2015	C	Manufacturing	C37	Transportation equipment	40.58	6.29	0.03	0.62	63.74	18	24.25	1	20	0.47619	0	0	52.2222	9	0	1	2	2	1	0	1	1	0	0	0	0	0	0	0	0	0	1	1	0	1
768	2016	C	Manufacturing	C37	Transportation equipment	35.66	6.21	0.03	0.55	64.18	19	24.35	1	16	0.375	0	0	53.25	8	0	1	1	0	0	0	0	0	0	0	0	0	0	0	0	0	0	0	0	0	0
768	2017	C	Manufacturing	C37	Transportation equipment	35.54	6.57	0.03	0.55	65.35	20	24.39	1	20	0.285714	0	0	54.4167	8	0	1	2	0	0	0	0	0	0	0	0	0	0	0	0	0	0	0	0	0	0
768	2018	C	Manufacturing	C37	Transportation equipment	34.6741	6.94	0.03	0.57	64.02	21	24.43	1	18	0.333333	0	0	53.3333	7	0	1	1	0	0	0	0	0	0	0	0	0	0	0	0	0	0	0	0	0	0
778	2009	C	Manufacturing	C33	Metal product manufacturing	26.93	5.5	0.119129	0.545471	56.37	12	23.3865	1	9	0.333333	0	0	45.8		0	0	1	0	0	0	0	0	0	0	0	1	0	0	0	0	0	0	0	0	0
778	2010	C	Manufacturing	C33	Metal product manufacturing	38.93	5.64	0.128416	0.452705	56.43	13	23.6125	1	9	0.444444	0	0	44.5	9	0	0	0	0	0	0	0	0	0	0	1.38629	1	0	0	0	0	0	0	0	0	0
778	2011	C	Manufacturing	C33	Metal product manufacturing	46.73	4.98	0.134513	0.548247	54.76	14	24.0082	1	9	0.444444	0	0	46.5714	9	0	0	0	0	0	0	0	0	0	0	1.94591	1	0	0	0	0	0	0	0	0	0
778	2012	C	Manufacturing	C33	Metal product manufacturing	44.2	5.18	0.137662	0.589636	55.31	15	24.2111	1	9	0.444444	0	0	46.8889	9	0	0	0	0	0	0	0	0	0	7.41963	2.07944	1	0	0	0	0	0	0	0	0	0
778	2013	C	Manufacturing	C33	Metal product manufacturing	40.64	5.44	0.11	0.65	55.64	16	24.42	1	12	0.416667	0	0	46.8571	9	0	1	1	0	0	0	0	0	0	3.78419	2.70805	1	0	0	0	0	0	0	0	0	0
778	2014	C	Manufacturing	C33	Metal product manufacturing	40.38	5.61	0.07	0.66	63.15	17	24.66	1	9	0.333333	0	0	46	9	0	1	1	0	0	0	0	0	0	0	1.79176	1	0	0	0	0	0	0	0	0	0
778	2015	C	Manufacturing	C33	Metal product manufacturing	40.12	6.03	0.03	0.67	51.1	18	24.7	1	9	0.333333	0	0	48.2857	9	0	1	1	0	0	0	0	0	0	0	2.70805	1	0	0	0	0	0	0	0	0	0
778	2016	C	Manufacturing	C33	Metal product manufacturing	39.93	6.32	0.03	0.64	47.6	19	24.65	1	14	0.357143	0	0	49.2857	9	0	1	2	0	0	0	0	0	0	0	3.17805	1	0	0	0	0	0	0	0	0	0
780	2013	B	Mining	B06	Mining and washing of coal	38.56	5.19	0.09	0.16	66.16	16	22.44	1	7	0.428571	0	0	51.2	9	0	0	0	0	0	0	0	0	0	3.2581	0	1	0	0	0	0	0	0	0	0	0
780	2014	B	Mining	B06	Mining and washing of coal	47.85	5.19	0.01	0.17	62.96	17	22.45	1	13	0.461538	0	0	52.5	9	0	0	0	0	0	0	0	0	0	0	0	1	0	0	0	0	0	0	0	0	0
780	2015	B	Mining	B06	Mining and washing of coal	51.38	4.96	0.01	0.17	65.63	18	22.45	1	7	0.428571	0	0	53.6	12	0	0	0	0	0	0	0	0	0	6.17087	0	1	0	0	0	0	0	0	0	0	0
780	2016	B	Mining	B06	Mining and washing of coal	50.33	4.84	-0.09	0.24	66.18	19	22.46	1	7	0.428571	0	0	54.6	12	0	0	2	0	0	0	0	0	0	0	0	1	0	0	0	0	0	0	0	0	0
786	2012	C	Manufacturing	C30	Nonmetallic mineral production	27.33	8.1	0.215973	0.560453	64.79	15	22.8651	1	9	0.333333	0	1	48.2857	5	0	1	2	0	0	0	0	0	0	3.43399	0.693147	1	0	0	0	0	0	0	0	0	0
792	2009	C	Manufacturing	C26	Chemical materials manufacturing	26.01	2.95	0.373988	0.37013	61.79	12	22.8063	1	11	0.363636	0	0	45.75		0	1	0	0	0	0	0	0	2	4.61512	0	1	0	2	2	0	2	0	0	0	0
792	2010	C	Manufacturing	C26	Chemical materials manufacturing	25.92	2.88	0.373988	0.460671	59.74	13	22.9734	1	11	0.363636	0	0	46.75	5	0	1	0	0	0	0	0	0	2	0	0	1	0	2	2	0	2	0	0	0	0
792	2011	C	Manufacturing	C26	Chemical materials manufacturing	28.94	2.88	0.337213	0.444052	60.89	14	23.0897	1	11	0.363636	0	0	48.2857	6	0	1	0	0	0	0	0	0	2	0	0	1	0	2	2	0	2	0	0	0	0
792	2012	C	Manufacturing	C26	Chemical materials manufacturing	26.67	2.88	0.208513	0.492258	74.55	15	24.1033	1	18	0.333333	0	0	48.9333	5	0	1	1	0	0	0	0	0	0	0	0	1	0	0	0	0	0	0	0	0	0
792	2013	C	Manufacturing	C26	Chemical materials manufacturing	31.46	2.88	0.17	0.58	74.64	16	24.47	1	11	0.363636	0	0	49.7778	6	0	1	1	0	0	0	0	0	0	5.50391	0	1	0	0	0	0	0	0	0	0	0
792	2014	C	Manufacturing	C26	Chemical materials manufacturing	37.06	2.88	0.06	0.67	75.62	17	24.71	1	15	0.333333	0	0	50.75	9	0	1	2	0	0	0	0	0	0	5.72685	0	1	0	0	0	0	0	0	0	0	0
792	2015	C	Manufacturing	C26	Chemical materials manufacturing	44.19	2.88	0.07	0.72	74.84	18	24.94	1	13	0.384615	0	0	50.75	9	0	1	2	0	0	0	0	0	0	5.89164	0.693147	1	0	0	0	0	0	0	0	0	0
792	2016	C	Manufacturing	C26	Chemical materials manufacturing	43.87	3.13	0.02	0.7	66.87	19	25.11	1	11	0.363636	0	0	52	9	0	1	2	0	0	0	0	0	0	4.18965	0.693147	1	0	0	0	0	0	0	0	0	0
792	2017	C	Manufacturing	C26	Chemical materials manufacturing	43.89	3.37	0.01	0.68	66.75	20	25.14	1	12	0.333333	0	0	51	9	0	1	3	0	1	0	1	1	0	0	1.09861	1	0	0	0	0	0	1	1	0	1
792	2018	C	Manufacturing	C26	Chemical materials manufacturing	45.9393	3.45	-0.18	0.73	62.61	21	25.14	1	16	0.5	0	0	49	9	0	1	3	0	1	0	1	1	0	3.46135	1.94591	1	0	0	0	0	0	1	1	0	1
793	2009	R	Culture, sports and entertainment	R85	Journalism and publishing	30.28	4.43	0.123132	0.221808	45.29	12	22.0071	1	9	0.333333	0	0	43.375		0	0	6	0	0	0	0	0	0	3.43399	0	0	0	0	0	0	0	0	0	0	0
793	2010	R	Culture, sports and entertainment	R85	Journalism and publishing	38.92	4.31	0.104851	0.273355	45.2	13	22.1469	1	9	0.333333	0	0	44.375	9	0	0	6	0	0	0	0	0	0	1.79176	0	0	0	0	0	0	0	0	0	0	0
793	2011	R	Culture, sports and entertainment	R85	Journalism and publishing	50.77	4.68	0.138188	0.288757	44.95	14	22.2394	1	8	0.375	0	0	45.375	12	0	0	6	0	0	0	0	0	0	4.79579	0	0	0	0	0	0	0	0	0	0	0
793	2012	R	Culture, sports and entertainment	R85	Journalism and publishing	53.37	4.76	0.149182	0.316647	44.67	15	22.3758	1	8	0.375	0	0	46.375	12	0	1	6	0	0	0	0	0	0	0	0	0	0	0	0	0	0	0	0	0	0
793	2013	R	Culture, sports and entertainment	R85	Journalism and publishing	52.68	5.46	0.14	0.36	44.94	16	22.53	1	14	0.5	0	0	47.375	12	0	1	7	0	0	0	0	0	0	0	0	0	0	0	0	0	0	0	0	0	0
793	2014	R	Culture, sports and entertainment	R85	Journalism and publishing	51.43	5.68	0.21	0.35	45.73	17	22.69	1	10	0.4	0	0	48	12	0	1	4	0	0	0	0	0	0	0	0	0	0	0	0	0	0	0	0	0	0
793	2015	R	Culture, sports and entertainment	R85	Journalism and publishing	50.5	5.87	0.18	0.33	41.93	18	23.11	1	9	0.333333	0	0	49.5	12	0	0	4	0	0	0	0	0	0	4.61512	0	0	0	0	0	0	0	0	0	0	0
793	2016	R	Culture, sports and entertainment	R85	Journalism and publishing	53.77	5.21	0.11	0.26	29.27	19	23.27	1	14	0.357143	0	0	48.3333	12	0	1	4	0	1	1	1	1	1	0	0	0	0	1	1	0	1	1	1	1	1
793	2017	R	Culture, sports and entertainment	R85	Journalism and publishing	49.71	5.28	0.11	0.26	28.62	20	23.32	0	16	0.375	0	1	44.8889	11	0	1	1	0	1	1	1	1	1	0	0	0	0	1	1	0	1	1	1	1	1
793	2018	R	Culture, sports and entertainment	R85	Journalism and publishing	45.5777	5.41	0.04	0.36	39.45	21	23.49	0	14	0.357143	0	1	43.1429	9	0	0	0	0	1	1	1	1	1	0	0	0	0	1	1	0	1	1	1	1	1
796	2018	L	Leasing and business services	L72	Business services	41.2058	9.42	0.11	0.64	75.4	21	22.53	0	15	0.266667	1	1	38	9	0	1	0	0	1	1	0	1	0	0	0	0	0	0	0	0	0	1	1	1	0
797	2009	K	Real estate	K70	Real estate	28.04	6.79	0.0545347	0.740752	59.27	12	22.248	1	9	0.333333	0	0	47.75		0	0	2	0	0	0	0	0	0	0	0	0	0	0	0	0	0	0	0	0	0
797	2010	K	Real estate	K70	Real estate	22.02	6.89	0.130768	0.72403	58.98	13	22.3584	1	9	0.333333	0	0	48.75	3	0	0	4	0	0	0	0	0	0	0	0	0	0	0	0	0	0	0	0	0	0
797	2011	K	Real estate	K70	Real estate	26.11	6.72	0.0754864	0.707431	59.12	14	22.3721	1	9	0.333333	0	0	49.75	4	0	0	4	0	0	0	0	0	0	4.60016	0	0	0	0	0	0	0	0	0	0	0
797	2012	K	Real estate	K70	Real estate	21.35	6.91	0.0568367	0.729406	60.35	15	22.4504	1	9	0.333333	0	0	49.8	3	0	0	4	0	0	0	0	0	0	4.20469	0	0	0	0	0	0	0	0	0	0	0
797	2013	K	Real estate	K70	Real estate	33.41	7.33	0.09	0.76	62.56	16	22.63	1	9	0.333333	0	0	50.8	6	0	0	4	0	0	0	0	0	0	0	0	0	0	0	0	0	0	0	0	0	0
797	2014	K	Real estate	K70	Real estate	37.6	7.47	0.07	0.76	57.91	17	22.68	1	9	0.333333	0	0	51.8	9	0	0	4	0	0	0	0	0	0	0	0	0	0	0	0	0	0	0	0	0	0
797	2015	K	Real estate	K70	Real estate	39.47	8.09	0.06	0.78	67.13	18	22.8	1	14	0.285714	1	0	52.8	9	0	0	4	0	0	0	0	0	0	1.07128	0	0	0	0	0	0	0	0	0	0	0
797	2016	K	Real estate	K70	Real estate	39.8	8.96	0.08	0.86	59.24	19	23.02	1	10	0.3	0	0	51.5714	9	0	0	3	0	0	0	0	0	2	0	0	0	0	2	2	0	2	0	0	0	0
797	2017	K	Real estate	K70	Real estate	42.79	9.15	0.11	0.79	62.2	20	23.11	1	11	0.454545	0	0	51.2857	9	0	0	2	0	0	0	0	0	2	4.46591	0	0	0	2	2	0	2	0	0	0	0
797	2018	K	Real estate	K70	Real estate	46.3256	9.5	0.07	0.64	59.52	21	23.45	1	11	0.272727	0	1	50.2222	9	0	0	1	0	0	0	0	0	2	5.01728	0	0	0	2	2	0	2	0	0	0	0
800	2013	C	Manufacturing	C36	Automotive manufacturing	39.5	6.06	-0.09	0.53	60.85	16	23.52	1	8	0.375	0	0	51.4	9	0	0	4	0	0	0	0	0	0	0	0	0	0	0	0	0	0	0	0	0	0
800	2014	C	Manufacturing	C36	Automotive manufacturing	41.18	6.11	0.13	0.59	60.88	17	23.77	1	10	0.3	0	0	47.8333	9	0	1	3	0	0	0	0	0	0	0	0	0	0	0	0	0	0	0	0	0	0
800	2015	C	Manufacturing	C36	Automotive manufacturing	44.82	6.27	0.02	0.58	60.11	18	23.76	1	10	0.5	0	0	49.4	9	0	1	2	0	0	0	0	0	0	0	0	0	0	0	0	0	0	0	0	0	0
800	2016	C	Manufacturing	C36	Automotive manufacturing	40.13	6.47	0.01	0.52	62.15	19	23.62	1	11	0.454545	0	0	50.25	9	0	1	1	0	0	0	0	0	0	0	0	0	0	0	0	0	0	0	0	0	0
800	2017	C	Manufacturing	C36	Automotive manufacturing	40.44	6.7	-0.12	0.6	60.52	20	23.67	1	8	0.375	0	0	51.25	9	0	1	1	0	0	0	0	0	0	0	0	0	0	0	0	0	0	0	0	0	0
800	2018	C	Manufacturing	C36	Automotive manufacturing	42.401	6.84	0.04	0.57	60.24	21	23.64	1	14	0.25	0	0	50.1111	9	0	0	0	0	0	0	0	0	0	0	0	0	0	0	0	0	0	0	0	0	0
807	2009	C	Manufacturing	C32	Nonferrous metal smelting	30.6	4.49	0.00715654	0.535202	52.65	11	22.7293	1	13	0.384615	0	1	43.5714		0	0	3	0	0	0	0	0	0	0	0.693147	1	0	0	0	0	0	0	0	0	0
807	2010	C	Manufacturing	C32	Nonferrous metal smelting	64.15	4.46	0.0155451	0.535545	57.26	12	22.9943	1	13	0.384615	0	1	43.1429	15	0	0	3	0	0	0	0	0	0	4.44613	0	1	0	0	0	0	0	0	0	0	0
807	2011	C	Manufacturing	C32	Nonferrous metal smelting	71.5	4.94	0.0107975	0.616878	53.83	13	23.1989	1	13	0.384615	0	1	43.8182	16	0	0	3	0	0	0	0	0	0	6.01859	1.09861	1	0	0	0	0	0	0	0	0	0
807	2012	C	Manufacturing	C32	Nonferrous metal smelting	60.17	5.08	0.0252109	0.66536	52.11	14	23.4231	1	12	0.333333	0	0	42.9091	13	0	1	0	0	0	0	0	0	0	3.08786	0	1	0	0	0	0	0	0	0	0	0
807	2013	C	Manufacturing	C32	Nonferrous metal smelting	59.08	4.39	0.01	0.73	53.14	15	23.66	1	12	0.416667	0	0	44.4167	13	0	1	0	0	0	0	0	0	0	0	0.693147	1	0	0	0	0	0	0	0	0	0
807	2014	C	Manufacturing	C32	Nonferrous metal smelting	50.22	4.45	-0.02	0.76	54.92	16	23.86	1	12	0.333333	0	0	46.7778	12	0	1	0	0	0	0	0	0	0	0	1.38629	1	0	0	0	0	0	0	0	0	0
807	2015	C	Manufacturing	C32	Nonferrous metal smelting	51.37	4.81	-0.14	0.81	56.66	17	23.92	1	20	0.35	0	0	46.7273	12	0	1	0	0	0	0	0	0	0	5.48064	0	1	0	0	0	0	0	0	0	0	0
807	2016	C	Manufacturing	C32	Nonferrous metal smelting	51.7	4.43	-0.07	0.77	60.19	18	24.1	1	12	0.333333	0	0	45.4	12	0	1	5	0	0	0	0	0	0	0	0	1	0	0	0	0	0	0	0	0	0
807	2017	C	Manufacturing	C32	Nonferrous metal smelting	52.8	4.55	0.03	0.69	54.28	19	24.19	1	12	0.416667	0	0	45.4444	12	0	1	3	0	0	0	0	0	0	9.47278	1.09861	1	0	0	0	0	0	0	0	0	0
807	2018	C	Manufacturing	C32	Nonferrous metal smelting	52.9308	4.57	0.07	0.7	50.56	20	24.3	1	13	0.384615	0	0	44.2	12	0	1	0	0	0	0	0	0	0	6.83268	2.19722	1	0	0	0	0	0	0	0	0	0
815	2011	C	Manufacturing	C22	Paper production	18.7	3.83	-0.126244	0.779438	30.47	13	22.0751	1	9	0.333333	0	1	40.5714	2	0	1	0	0	0	0	0	0	0	0	0	1	0	0	0	0	0	0	0	0	0
815	2012	C	Manufacturing	C22	Paper production	23.37	3.91	-0.251561	0.830511	30.96	14	22.0856	1	9	0.333333	0	0	41.4	3	0	1	0	0	0	0	0	0	0	0	0	1	0	0	0	0	0	0	0	0	0
815	2015	C	Manufacturing	C22	Paper production	28.15	5.15	-0.33	0.87	33.56	17	21.13	1	9	0.333333	1	0	44.1111	6	0	1	0	0	0	0	0	0	0	0	0	1	0	0	0	0	0	0	0	0	0
815	2018	C	Manufacturing	C22	Paper production	27.9307	5.3	0.01	0.28	68.49	20	21.75	1	12	0.333333	0	0	45.8333	5	0	1	0	0	0	0	0	0	0	2.71138	0	1	0	0	0	0	0	0	0	0	0
819	2011	C	Manufacturing	C25	Petroleum processing	21.92	5.47	0.0719537	0.137201	49.65	14	20.3495	1	9	0.333333	0	0	46	3	0	0	1	0	0	0	0	0	0	0	0	1	0	0	0	0	0	0	0	0	0
819	2012	C	Manufacturing	C25	Petroleum processing	25.94	5.68	0.0760444	0.100893	47.68	15	20.3495	1	9	0.333333	0	0	46.8	5	0	0	1	0	0	0	0	0	0	0	0	1	0	0	0	0	0	0	0	0	0
819	2013	C	Manufacturing	C25	Petroleum processing	28.94	5.7	0.11	0.09	48.34	16	20.3495	1	10	0.4	0	0	47.6	6	0	0	1	0	0	0	0	0	0	0	0	1	0	0	0	0	0	0	0	0	0
819	2014	C	Manufacturing	C25	Petroleum processing	32.99	5.84	0.1	0.11	47.7	17	20.41	1	11	0.272727	0	0	48.6	6	0	1	1	1	0	0	0	0	0	0	0	1	0	0	0	0	0	0	0	0	0
819	2015	C	Manufacturing	C25	Petroleum processing	31.63	6.78	0.06	0.14	46.8	18	20.47	1	10	0.3	0	0	49.6	6	0	1	1	1	0	0	0	0	0	0	0	1	0	0	0	0	0	0	0	0	0
819	2016	C	Manufacturing	C25	Petroleum processing	30.9	7.09	0.07	0.13	42.77	19	20.52	1	9	0.333333	0	0	50.6	6	0	1	1	1	0	0	0	0	0	0	0	1	0	0	0	0	0	0	0	0	0
819	2017	C	Manufacturing	C25	Petroleum processing	30.02	7.07	0.02	0.14	41.97	20	20.53	1	14	0.428571	0	0	51.6667	6	0	1	3	0	0	0	0	0	0	2.3979	0	1	0	0	0	0	0	0	0	0	0
819	2018	C	Manufacturing	C25	Petroleum processing	33.2843	7.33	-0.02	0.16	42.69	21	20.52	1	10	0.3	0	0	52.6667	6	0	1	1	0	0	0	0	0	0	2.3979	0.693147	1	0	0	0	0	0	0	0	0	0
825	2009	C	Manufacturing	C31	Ferrous metal smelting	60.69	4.29	0.0626448	0.673131	68.73	11	24.8995	1	11	0.363636	0	0	46.5		0	1	3	0	0	0	0	0	0	6.31173	2.70805	1	0	0	0	0	0	0	0	0	0
825	2010	C	Manufacturing	C31	Ferrous metal smelting	58.39	4.12	0.0416197	0.646928	70.07	12	24.8431	1	11	0.363636	0	0	47.5	12	0	1	3	0	0	0	0	0	0	0	2.63906	1	0	0	0	0	0	0	0	0	0
825	2011	C	Manufacturing	C31	Ferrous metal smelting	44.18	4.51	0.0614306	0.639396	67.22	13	24.876	1	11	0.363636	0	0	48.5	9	0	0	3	0	0	0	0	0	0	0	3.3322	1	0	0	0	0	0	0	0	0	0
825	2012	C	Manufacturing	C31	Ferrous metal smelting	53.65	4.59	0.0745676	0.619247	67.73	14	24.9101	1	11	0.363636	0	0	49.6667	12	0	1	3	0	0	0	0	0	0	6.4961	3.4012	1	0	0	0	0	0	0	0	0	0
825	2013	C	Manufacturing	C31	Ferrous metal smelting	62.64	4.79	0.04	0.63	68.24	15	24.96	1	11	0.363636	0	0	50.8333	14	0	1	3	0	0	0	0	0	0	0	3.63759	1	0	0	0	0	0	0	0	0	0
825	2014	C	Manufacturing	C31	Ferrous metal smelting	68.3	4.97	0.02	0.66	67.4	16	25.05	1	14	0.428571	0	0	49.7143	15	0	1	5	0	0	0	0	0	0	4.62448	3.3673	1	0	0	0	0	0	0	0	0	0
825	2015	C	Manufacturing	C31	Ferrous metal smelting	68.74	5.15	0.01	0.66	67.18	17	25.06	1	13	0.461538	0	0	49.5	15	0	1	5	0	0	0	0	0	0	0	3.29584	1	0	0	0	0	0	0	0	0	0
825	2016	C	Manufacturing	C31	Ferrous metal smelting	71.8	5.48	-0.16	0.7	70.49	18	25.01	1	14	0.357143	0	0	50.5	16	0	1	2	0	0	0	0	0	0	4.39198	3.04452	1	0	0	0	0	0	0	0	0	0
825	2017	C	Manufacturing	C31	Ferrous metal smelting	71.37	5.66	0.05	0.68	70.53	19	25.01	1	13	0.384615	0	0	49.8889	16	0	1	2	0	0	0	0	0	0	6.49842	2.63906	1	0	0	0	0	0	0	0	0	0
826	2014	N	Public facilities management	N77	Ecological protection and environmental management industry	44.5	6.58	0.14	0.41	56.85	16	22.73	0	7	0.428571	0	1	47.1667	9	0	1	1	0	0	0	0	0	0	0	1.60944	0	0	0	0	0	0	0	0	0	0
826	2015	N	Public facilities management	N77	Ecological protection and environmental management industry	50.84	7.16	0.16	0.45	53.05	17	22.98	0	9	0.444444	0	1	48.2857	12	0	1	1	0	0	0	0	0	0	0	2.56495	0	0	0	0	0	0	0	0	0	0
826	2016	N	Public facilities management	N77	Ecological protection and environmental management industry	42.97	7.35	0.16	0.6	53.5	18	23.49	1	12	0.416667	0	1	50.2857	9	0	1	3	0	0	0	0	0	0	0	2.56495	0	0	0	0	0	0	0	0	0	0
826	2017	N	Public facilities management	N77	Ecological protection and environmental management industry	44.73	7.47	0.15	0.64	55.19	19	23.86	1	10	0.4	0	1	50.3333	9	0	1	2	0	0	0	0	0	0	0	2.77259	0	0	0	0	0	0	0	0	0	0
826	2018	N	Public facilities management	N77	Ecological protection and environmental management industry	44.522	7.78	0.11	0.55	55.62	20	24.23	1	11	0.272727	0	1	51.1	9	0	1	1	0	0	0	0	0	0	2.3979	2.63906	0	0	0	0	0	0	0	0	0	0
831	2015	C	Manufacturing	C32	Nonferrous metal smelting	30.83	6.74	-0.02	0.07	53.83	17	21.68	1	11	0.272727	0	0	46	6	0	1	5	0	0	0	0	0	0	0	0	1	0	0	0	0	0	0	0	0	0
831	2016	C	Manufacturing	C32	Nonferrous metal smelting	28.92	6.82	-0.17	0.07	47.83	18	21.53	1	10	0.4	0	0	48.6	6	0	1	0	0	1	0	1	1	0	0	0	1	0	0	0	0	0	1	1	0	1
839	2009	I	Information and technology	I63	Telecommunications radio and television, and satellite transmission services	18.86	7.24	0.0674925	0.491125	50.96	12	23.0653	1	15	0.333333	0	0	45.8571		0	1	3	1	0	0	0	0	0	5.28355	0	0	0	0	0	0	0	0	0	0	0
839	2010	I	Information and technology	I63	Telecommunications radio and television, and satellite transmission services	46.58	7.36	0.110211	0.45237	47.72	13	23.1045	1	15	0.333333	0	0	46.8571	9	0	1	3	1	0	0	0	0	0	0	0	0	0	0	0	0	0	0	0	0	0
839	2011	I	Information and technology	I63	Telecommunications radio and television, and satellite transmission services	38.76	7.94	0.0453629	0.445333	46.48	14	23.107	1	16	0.375	0	0	47.8571	9	0	1	4	1	0	0	0	0	0	5.69709	0	0	0	0	0	0	0	0	0	0	0
839	2012	I	Information and technology	I63	Telecommunications radio and television, and satellite transmission services	38.81	8.1	0.0271707	0.457668	46.94	15	23.1178	1	15	0.333333	0	0	48.8571	9	0	1	4	1	0	0	0	0	0	0	0	0	0	0	0	0	0	0	0	0	0
839	2013	I	Information and technology	I63	Telecommunications radio and television, and satellite transmission services	39.03	8.75	0.03	0.5	47.39	16	23.19	1	18	0.277778	0	0	50.4167	9	0	1	4	1	0	0	0	0	0	0	1.09861	0	0	0	0	0	0	0	0	0	0
839	2014	I	Information and technology	I63	Telecommunications radio and television, and satellite transmission services	39.79	9.12	0.02	0.51	45.76	17	23.2	1	15	0.333333	0	0	50	9	0	1	4	1	0	0	0	0	0	0	0	0	0	0	0	0	0	0	0	0	0
839	2015	I	Information and technology	I63	Telecommunications radio and television, and satellite transmission services	46.91	9.37	0.03	0.42	45.74	18	23.16	1	16	0.3125	0	0	49.9	9	0	1	4	1	0	0	0	0	0	0	0	0	0	0	0	0	0	0	0	0	0
839	2016	I	Information and technology	I63	Telecommunications radio and television, and satellite transmission services	48.21	8.89	0.05	0.37	44.32	19	23.12	1	15	0.333333	0	1	49.0833	10	0	1	4	0	0	0	0	0	0	0	0	0	0	0	0	0	0	0	0	0	0
839	2017	I	Information and technology	I63	Telecommunications radio and television, and satellite transmission services	44.51	9.14	0.03	0.55	41.44	20	23.42	1	20	0.5	0	1	49.875	9	0	1	1	0	0	0	0	0	0	0	0	0	0	0	0	0	0	0	0	0	0
839	2018	I	Information and technology	I63	Telecommunications radio and television, and satellite transmission services	26.5975	9.42	0.04	0.56	40.45	21	23.54	1	15	0.333333	0	1	49.2857	5	0	1	0	0	0	0	0	0	0	0	0	0	0	0	0	0	0	0	0	0	0
858	2009	C	Manufacturing	C15	Beverage production	36.25	5.78	0.173578	0.151187	61.65	11	23.3257	1	10	0.5	0	1	51.4286		0	0	5	0	0	0	0	0	0	8.60355	0	1	0	0	0	0	0	0	0	0	0
858	2010	C	Manufacturing	C15	Beverage production	36.74	5.79	0.266294	0.300667	60.25	12	23.7606	1	10	0.5	0	1	52.4286	9	0	0	5	0	0	0	0	0	0	0	0	1	0	0	0	0	0	0	0	0	0
858	2011	C	Manufacturing	C15	Beverage production	29.21	5.75	0.276937	0.359475	59.8	13	24.0792	1	10	0.5	0	1	53.4286	6	0	0	5	0	0	0	0	0	0	8.84347	0	1	0	0	0	0	0	0	0	0	0
858	2012	C	Manufacturing	C15	Beverage production	55.36	5.81	0.305857	0.364689	60.59	14	24.3316	1	10	0.5	0	1	54.1667	12	0	0	5	0	0	0	0	0	0	8.20001	0	1	0	0	0	0	0	0	0	0	0
858	2013	C	Manufacturing	C15	Beverage production	56.7	6.03	0.373988	0.3	63.19	15	24.54	1	10	0.5	0	1	53.5	12	0	0	6	0	0	0	0	0	0	7.57199	0	1	0	0	0	0	0	0	0	0	0
858	2014	C	Manufacturing	C15	Beverage production	55.95	6.18	0.24	0.16	60.57	16	24.51	1	10	0.5	0	1	54.5	12	0	0	6	0	0	0	0	0	0	8.07122	1.60944	1	0	0	0	0	0	0	0	0	0
858	2015	C	Manufacturing	C15	Beverage production	58.65	6.52	0.16	0.13	60.2	17	24.56	1	13	0.615385	0	1	54.8889	12	0	0	7	0	0	0	0	0	0	0	1.38629	1	0	0	0	0	0	0	0	0	0
858	2016	C	Manufacturing	C15	Beverage production	58.67	7.01	0.15	0.16	62.51	18	24.68	1	7	0.428571	0	1	54.2857	12	0	0	3	0	0	0	0	0	0	3.43399	1.09861	1	0	0	0	0	0	0	0	0	0
858	2017	C	Manufacturing	C15	Beverage production	58.3	7.08	0.15	0.22	62.78	19	24.85	1	8	0.5	0	1	54.3333	12	0	0	2	0	0	0	0	0	0	6.46614	0	1	0	0	0	0	0	0	0	0	0
858	2018	C	Manufacturing	C15	Beverage production	58.8566	7.26	0.2	0.23	64.2	20	24.98	1	8	0.375	0	1	55.125	12	0	0	0	0	0	0	0	0	0	6.88788	0	1	0	0	0	0	0	0	0	0	0
861	2011	L	Leasing and business services	L72	Business services	24.5	7.73	0.278221	0.620717	76.92	13	21.6309	0	7	0.428571	0	1	41	3	0	0	5	0	0	0	0	0	0	3.93183	0	0	0	0	0	0	0	0	0	0	0
861	2012	L	Leasing and business services	L72	Business services	30.17	7.88	0.346948	0.611312	77.47	14	21.9387	0	8	0.5	0	1	42	6	0	0	5	0	0	0	0	0	0	0	0	0	0	0	0	0	0	0	0	0	0
861	2013	L	Leasing and business services	L72	Business services	34.72	8.33	0.29	0.57	75.99	15	22.1	0	7	0.428571	0	1	43	7	0	0	4	0	0	0	0	0	0	0	0	0	0	0	0	0	0	0	0	0	0
861	2014	L	Leasing and business services	L72	Business services	35.66	8.64	0.23	0.62	71.68	16	22.32	0	7	0.428571	0	1	44	8	0	0	4	0	0	0	0	0	0	0	0	0	0	0	0	0	0	0	0	0	0
861	2015	L	Leasing and business services	L72	Business services	35.11	9.3	0.12	0.57	75.74	17	22.64	0	7	0.428571	0	1	45	8	0	0	4	0	0	0	0	0	0	6.05444	0	0	0	0	0	0	0	0	0	0	0
861	2016	L	Leasing and business services	L72	Business services	35.54	9.68	0.07	0.62	62.36	18	22.77	0	11	0.545455	0	1	46	8	0	0	4	0	0	0	0	0	0	0	0	0	0	0	0	0	0	0	0	0	0
861	2017	L	Leasing and business services	L72	Business services	32.46	9.86	0.08	0.68	60.81	19	23.04	0	8	0.5	0	1	46.5	6	0	0	4	0	0	0	0	0	0	0	0	0	0	0	0	0	0	0	0	0	0
861	2018	L	Leasing and business services	L72	Business services	34.7523	10.2	0.09	0.69	60.81	20	23.2	0	8	0.5	0	1	47.5	7	0	0	1	0	0	0	0	0	0	6.21661	0	0	0	0	0	0	0	0	0	0	0
869	2009	C	Manufacturing	C15	Beverage production	25.19	6.89	0.361899	0.352605	62.17	9	22.1247	0	13	0.307692	0	0	45.25		0	1	1	1	0	0	0	0	0	0	0	1	0	0	0	0	0	0	0	0	0
869	2010	C	Manufacturing	C15	Beverage production	26.83	6.94	0.373988	0.408168	63.63	10	22.403	0	13	0.307692	0	0	46.25	5	0	1	1	1	0	0	0	0	0	0	0	1	0	0	0	0	0	0	0	0	0
869	2011	C	Manufacturing	C15	Beverage production	22.49	6.75	0.373988	0.332125	63.66	11	22.5123	0	13	0.307692	0	0	47.25	3	0	1	0	1	0	0	0	0	0	0	0	1	0	0	0	0	0	0	0	0	0
869	2012	C	Manufacturing	C15	Beverage production	23.83	6.85	0.373988	0.294134	64.4	12	22.7106	0	13	0.307692	0	0	48.25	3	0	1	0	1	0	0	0	0	0	0	0	1	0	0	0	0	0	0	0	0	0
869	2013	C	Manufacturing	C15	Beverage production	26.8	7.24	0.3	0.25	66.03	13	22.82	0	13	0.307692	0	0	49.25	5	0	1	0	1	0	0	0	0	0	0	0	1	0	0	0	0	0	0	0	0	0
869	2014	C	Manufacturing	C15	Beverage production	26.97	7.39	0.17	0.2	63.61	14	22.8	0	12	0.25	0	0	50.25	5	0	1	1	2	0	0	0	0	0	0	0.693147	1	0	0	0	0	0	0	0	0	0
869	2015	C	Manufacturing	C15	Beverage production	31.57	7.76	0.15	0.21	61.25	15	22.91	0	13	0.25	0	0	51.25	6	0	1	1	2	0	0	0	0	0	0	0	1	0	0	0	0	0	0	0	0	0
869	2016	C	Manufacturing	C15	Beverage production	33.16	7.85	0.14	0.25	63.23	16	23.06	0	12	0.25	0	0	52.25	6	0	1	0	2	0	0	0	0	0	0	0	1	0	0	0	0	0	0	0	0	0
869	2017	C	Manufacturing	C15	Beverage production	32.62	7.94	0.12	0.27	62.74	17	23.17	0	15	0.333333	0	0	53.25	6	0	1	1	2	0	0	0	0	0	0	0	1	0	0	0	0	0	0	0	0	0
869	2018	C	Manufacturing	C15	Beverage production	32.6984	8.08	0.12	0.27	62.22	18	23.25	0	15	0.266667	0	0	54.1429	6	0	1	0	0	0	0	0	0	0	0	0	1	0	0	0	0	0	0	0	0	0
876	2009	C	Manufacturing	C13	Agricultural processing	40.92	5.78	0.0829569	0.499554	56.57	11	22.6728	0	9	0.333333	0	1	50.2		0	0	6	1	0	0	0	0	0	0	0	0	0	0	0	0	0	0	0	0	0
876	2010	C	Manufacturing	C13	Agricultural processing	37.52	5.79	0.13043	0.453141	58.99	12	22.8582	0	9	0.333333	0	1	51.2	9	0	0	6	1	0	0	0	0	0	0	0	0	0	0	0	0	0	0	0	0	0
876	2011	C	Manufacturing	C13	Agricultural processing	35.5	5.75	0.373988	0.463665	62.12	13	23	0	9	0.333333	0	1	52.2	8	0	0	6	1	0	0	0	0	0	4.18312	0	0	0	0	0	0	0	0	0	0	0
876	2012	C	Manufacturing	C13	Agricultural processing	39.86	5.81	0.301776	0.429759	75.29	14	23.8001	0	13	0.25	0	1	45.3333	9	0	0	6	1	0	0	0	0	0	0	0	0	0	0	0	0	0	0	0	0	0
876	2013	C	Manufacturing	C13	Agricultural processing	43.89	6.03	0.16	0.41	73.91	15	23.93	0	10	0.3	0	0	43.7143	9	0	0	5	1	0	0	0	0	0	0	0	0	0	0	0	0	0	0	0	0	0
876	2014	C	Manufacturing	C13	Agricultural processing	50.99	6.18	0.16	0.43	71.64	16	24.11	0	15	0.466667	1	1	44.9	12	0	0	7	1	0	0	0	0	0	5.70711	0	0	0	0	0	0	0	0	0	0	0
876	2015	C	Manufacturing	C13	Agricultural processing	50.35	6.52	0.14	0.34	71	17	24.23	0	10	0.3	1	1	45.9	12	0	0	4	1	0	0	0	0	0	0	0	0	0	0	0	0	0	0	0	0	0
876	2016	C	Manufacturing	C13	Agricultural processing	58.53	7.01	0.13	0.31	67.59	18	24.28	0	9	0.333333	1	1	46.3846	12	0	0	4	1	0	0	0	0	0	3.73767	0	0	0	0	0	0	0	0	0	0	0
876	2017	C	Manufacturing	C13	Agricultural processing	58.71	7.08	0.13	0.32	67.25	19	24.34	0	11	0.363636	1	1	46.9231	12	0	1	2	1	0	0	0	0	0	0	1.09861	0	0	0	0	0	0	0	0	0	0
876	2018	C	Manufacturing	C13	Agricultural processing	53.2069	7.26	0.11	0.38	67.92	20	24.47	0	8	0.375	0	1	47.3571	12	0	1	0	0	1	0	1	1	2	3.93183	1.79176	0	0	2	2	0	2	1	1	0	1
877	2013	C	Manufacturing	C30	Nonmetallic mineral production	43.89	2.88	0.07	0.6	42.17	14	23.68	1	9	0.333333	0	1	44.8889	9	0	0	3	0	0	0	0	0	0	6.86797	0	1	0	0	0	0	0	0	0	0	0
877	2014	C	Manufacturing	C30	Nonmetallic mineral production	40.74	2.92	0.05	0.63	40.37	15	23.78	1	8	0.375	0	1	44.5714	9	0	0	2	0	0	0	0	0	0	6.54644	1.38629	1	0	0	0	0	0	0	0	0	0
878	2009	C	Manufacturing	C32	Nonferrous metal smelting	29.69	4.49	-0.33	0.795798	62.52	11	23.8008	1	11	0.363636	0	0	47.7		0	0	5	0	0	0	0	0	0	6.53592	0	1	0	0	0	0	0	0	0	0	0
878	2010	C	Manufacturing	C32	Nonferrous metal smelting	32.94	4.46	0.0963843	0.819113	59.39	12	23.9996	1	12	0.333333	0	0	47.3	6	0	0	5	0	0	0	0	0	0	0	0.693147	1	0	0	0	0	0	0	0	0	0
878	2011	C	Manufacturing	C32	Nonferrous metal smelting	26.95	4.94	0.114837	0.836132	58.93	13	24.196	1	14	0.357143	0	0	46.75	5	0	0	8	0	0	0	0	0	0	6.47897	0.693147	1	0	0	0	0	0	0	0	0	0
878	2012	C	Manufacturing	C32	Nonferrous metal smelting	39.39	5.08	0.116024	0.733561	60.47	14	24.143	1	12	0.416667	0	0	46.3333	9	0	0	8	0	0	0	0	0	0	6.17358	0.693147	1	0	0	0	0	0	0	0	0	0
878	2013	C	Manufacturing	C32	Nonferrous metal smelting	40.25	4.39	0.02	0.74	59.24	15	24.18	1	12	0.333333	0	1	47.125	9	0	0	6	0	0	0	0	0	0	3.4503	1.09861	1	0	0	0	0	0	0	0	0	0
878	2014	C	Manufacturing	C32	Nonferrous metal smelting	43.03	4.45	-0.19	0.75	61.93	16	24	1	17	0.352941	0	1	48.7778	9	0	1	8	1	0	0	0	0	0	0	1.94591	1	0	0	0	0	0	0	0	0	0
878	2015	C	Manufacturing	C32	Nonferrous metal smelting	57.18	4.81	0.02	0.73	59.41	17	23.94	1	13	0.461538	0	1	49.1429	12	0	1	6	1	0	0	0	0	0	0	1.38629	1	0	0	0	0	0	0	0	0	0
878	2016	C	Manufacturing	C32	Nonferrous metal smelting	56.14	4.43	0.01	0.73	49.61	18	23.87	1	14	0.428571	0	1	49.7143	12	0	1	5	1	3	1	2	3	0	3.63759	0.693147	1	0	0	0	0	0	3	3	1	2
878	2017	C	Manufacturing	C32	Nonferrous metal smelting	53.2	4.55	0.03	0.71	52.19	19	23.86	1	14	0.285714	0	1	48.2222	12	0	1	2	1	3	1	2	3	0	4.98932	1.60944	1	0	0	0	0	0	3	3	1	2
878	2018	C	Manufacturing	C32	Nonferrous metal smelting	63.7725	4.57	0.05	0.72	50.39	20	24.01	1	13	0.384615	0	1	48	15	0	1	0	0	0	0	0	0	0	4.98134	0.693147	1	0	0	0	0	0	0	0	0	0
881	2009	C	Manufacturing	C26	Chemical materials manufacturing	18.7	6.32	0.27621	0.623726	27.67	11	21.9319	1	12	0.333333	0	0	49		0	1	3	0	1	0	1	1	0	0	0	1	0	0	0	0	0	1	1	0	1
881	2010	C	Manufacturing	C26	Chemical materials manufacturing	18.7	6.51	0.125404	0.642488	27.71	12	22.1193	1	12	0.333333	0	0	50	2	0	1	3	0	1	0	1	1	0	0	0	1	0	0	0	0	0	1	1	0	1
881	2011	C	Manufacturing	C26	Chemical materials manufacturing	20.18	6.24	0.176513	0.61502	30.22	13	22.2962	1	12	0.333333	0	1	46	3	0	1	3	0	1	0	1	1	0	0	0	1	0	0	0	0	0	1	1	0	1
881	2012	C	Manufacturing	C26	Chemical materials manufacturing	27.6	6.32	0.148435	0.684538	26.86	14	22.5718	1	12	0.333333	0	1	47	5	0	1	3	0	1	0	1	1	0	0	0	1	0	0	0	0	0	1	1	0	1
881	2013	C	Manufacturing	C26	Chemical materials manufacturing	28.78	6.53	0.12	0.64	26.52	15	22.54	0	12	0.333333	0	1	48	6	0	1	3	0	1	0	1	1	0	0	0	1	0	0	0	0	0	1	1	0	1
881	2014	C	Manufacturing	C26	Chemical materials manufacturing	31.17	6.57	0.05	0.64	26.81	16	22.54	0	13	0.615385	0	1	48.2	6	0	1	4	0	1	0	1	1	0	0	0	1	0	0	0	0	0	1	1	0	1
881	2015	C	Manufacturing	C26	Chemical materials manufacturing	38.63	6.88	0.05	0.62	24.35	17	22.52	0	8	0.5	0	1	47	9	0	1	2	0	1	0	1	1	0	0	0	1	0	0	0	0	0	1	1	0	1
881	2016	C	Manufacturing	C26	Chemical materials manufacturing	40.04	6.66	-0.33	0.81	28.79	18	22.32	0	9	0.555556	0	1	48	9	0	1	3	0	1	0	1	1	0	0	0	1	0	0	0	0	0	1	1	0	1
881	2017	C	Manufacturing	C26	Chemical materials manufacturing	41.68	6.75	0.1	0.53	62	19	23.13	1	15	0.4	1	1	45.2222	9	0	1	2	0	2	0	2	4	0	2.49321	0	1	0	0	0	0	0	2	4	0	2
881	2018	C	Manufacturing	C26	Chemical materials manufacturing	40.4873	6.81	0.08	0.52	62.57	20	23.17	1	16	0.375	1	1	46	9	0	1	0	0	1.66667	1	2	4	0	2.19722	0	1	0	0	0	0	0	1.66667	4	1	2
883	2017	D	Electronic and gas	D44	Production and supply of electric power and heat power	39.05	7.47	0.08	0.37	81.43	19	24.46	1	12	0.25	0	0	50.5556	9	0	0	4	1	0	0	0	0	0	6.63562	0	0	0	0	0	0	0	0	0	0	0
883	2018	D	Electronic and gas	D44	Production and supply of electric power and heat power	39.4518	7.78	0.08	0.39	82.75	20	24.56	1	9	0.333333	0	0	50.875	9	0	0	2	0	0	0	0	0	0	1.38629	0	0	0	0	0	0	0	0	0	0	0
885	2013	G	Transportation	G54	Land transportation	52.94	6.34	0.12	0.58	77.6	14	22.38	1	7	0.428571	0	0	51.125	12	0	0	3	0	0	0	0	0	0	0	0	0	0	0	0	0	0	0	0	0	0
885	2014	G	Transportation	G54	Land transportation	28.37	6.51	0.06	0.56	76.67	15	22.37	1	7	0.428571	0	0	52.1111	6	0	0	3	0	0	0	0	0	0	0	0	0	0	0	0	0	0	0	0	0	0
885	2015	G	Transportation	G54	Land transportation	28.96	6.85	0.1	0.5	88.89	16	22.46	1	8	0.375	0	0	52.875	6	0	0	3	0	0	0	0	0	0	0	0	0	0	0	0	0	0	0	0	0	0
885	2016	G	Transportation	G54	Land transportation	30.44	7.05	0.03	0.52	86.38	17	22.5	1	13	0.384615	1	0	50.375	6	0	0	2	0	0	0	0	0	0	0	0	0	0	0	0	0	0	0	0	0	0
895	2009	C	Manufacturing	C13	Agricultural processing	26.28	5.89	0.283839	0.320619	63.96	11	22.2176	0	9	0.333333	0	0	39.8333		0	0	0	1	0	0	0	0	0	0	0	0	0	0	0	0	0	0	0	0	0
895	2010	C	Manufacturing	C13	Agricultural processing	28.49	5.99	0.327898	0.353922	66.07	12	22.473	0	8	0.375	0	0	39.3333	6	0	0	0	1	0	0	0	0	0	5.93754	0	0	0	0	0	0	0	0	0	0	0
895	2011	C	Manufacturing	C13	Agricultural processing	21.18	6.08	0.354245	0.357754	62.22	13	22.6267	0	6	0.5	0	0	40.3333	3	0	0	0	1	0	0	0	0	0	8.13329	0	0	0	0	0	0	0	0	0	0	0
895	2012	C	Manufacturing	C13	Agricultural processing	35.17	6.19	0.143878	0.446924	60.89	14	22.7824	0	6	0.5	0	0	41.1667	8	0	0	0	1	0	0	0	0	0	4.8752	0	0	0	0	0	0	0	0	0	0	0
895	2013	C	Manufacturing	C13	Agricultural processing	36.22	6.34	0.27	0.25	78.03	15	23.54	0	11	0.545455	0	1	44.9474	9	0	1	4	1	0	0	0	0	0	0	0	0	0	0	0	0	0	0	0	0	0
895	2014	C	Manufacturing	C13	Agricultural processing	38.33	6.51	0.3	0.24	78.07	16	23.71	0	6	0.5	0	1	46.4	9	0	1	4	1	0	0	0	0	0	8.01637	0.693147	0	0	0	0	0	0	0	0	0	0
895	2015	C	Manufacturing	C13	Agricultural processing	43	6.85	0.27	0.26	76.74	17	23.81	0	7	0.428571	0	1	47.6	9	0	1	4	1	0	0	0	0	0	5.70711	0	0	0	0	0	0	0	0	0	0	0
895	2016	C	Manufacturing	C13	Agricultural processing	42.46	7.05	0.26	0.23	81.37	18	23.85	0	8	0.5	0	1	48.5789	9	0	1	0	1	0	0	0	0	0	4.98361	0	0	0	0	0	0	0	0	0	0	0
895	2017	C	Manufacturing	C13	Agricultural processing	45.74	7.1	0.28	0.29	80.35	19	23.78	0	6	0.5	0	1	49.8571	9	0	1	0	1	0	0	0	0	0	0	0	0	0	0	0	0	0	0	0	0	0
895	2018	C	Manufacturing	C13	Agricultural processing	44.7066	7.27	0.3	0.33	79.79	20	23.86	0	6	0.5	0	1	48.4286	9	0	1	0	0	0	0	0	0	0	5.53733	0	0	0	0	0	0	0	0	0	0	0
897	2009	K	Real estate	K70	Real estate	21.58	6.59	0.0250526	0.611195	31.55	10	22.6892	1	11	0.363636	0	0	45.75		0	0	3	1	0	0	0	0	0	0	0	0	0	0	0	0	0	0	0	0	0
897	2010	K	Real estate	K70	Real estate	18.7	6.64	0.00660443	0.681427	32.72	11	22.8469	1	11	0.363636	0	0	46.75	2	0	0	3	1	0	0	0	0	0	0	0	0	0	0	0	0	0	0	0	0	0
897	2011	K	Real estate	K70	Real estate	23.65	7.06	0.037879	0.683888	30.54	12	22.7568	1	11	0.363636	0	0	47.75	3	0	0	3	1	0	0	0	0	0	0	0	0	0	0	0	0	0	0	0	0	0
898	2009	C	Manufacturing	C31	Ferrous metal smelting	38.64	6.32	0.0556787	0.423914	85.15	12	25.247	1	14	0.357143	0	0	49.3333		0	1	3	1	0	0	0	0	0	0	2.77259	1	0	0	0	0	0	0	0	0	0
898	2010	C	Manufacturing	C31	Ferrous metal smelting	36.21	6.51	0.0128337	0.467278	84.63	13	25.3383	1	9	0.444444	0	1	50	9	0	1	4	1	0	0	0	0	0	0	3.04452	1	0	0	0	0	0	0	0	0	0
898	2011	C	Manufacturing	C31	Ferrous metal smelting	40.19	6.24	0.0357329	0.473476	84.04	14	25.3783	1	8	0.375	0	1	51	9	0	1	3	1	0	0	0	0	0	0	3.13549	1	0	0	0	0	0	0	0	0	0
898	2012	C	Manufacturing	C31	Ferrous metal smelting	35.01	6.32	-0.0433256	0.492125	83.46	15	25.3579	1	8	0.375	0	1	51	8	0	1	3	1	0	0	0	0	0	2.94444	3.3673	1	0	0	0	0	0	0	0	0	0
898	2013	C	Manufacturing	C31	Ferrous metal smelting	38.82	6.53	-0.09	0.52	83.59	16	25.34	1	8	0.375	0	1	51	9	0	1	2	1	0	0	0	0	0	0	3.49651	1	0	0	0	0	0	0	0	0	0
898	2016	C	Manufacturing	C31	Ferrous metal smelting	55.85	6.66	-0.1	0.51	87.5	19	25.21	1	12	0.333333	0	1	51.7778	12	0	1	1	0	0	0	0	0	0	0	4.00733	1	0	0	0	0	0	0	0	0	0
898	2017	C	Manufacturing	C31	Ferrous metal smelting	55.53	6.75	0.04	0.49	87.59	20	25.2	1	12	0.583333	0	1	50.375	12	0	1	2	0	0	0	0	0	0	0	3.68888	1	0	0	0	0	0	0	0	0	0
898	2018	C	Manufacturing	C31	Ferrous metal smelting	56.9088	6.81	0.12	0.44	85.18	21	25.21	1	10	0.3	1	1	49.8182	12	0	0	0	0	0	0	0	0	0	4.55156	4.00733	1	0	0	0	0	0	0	0	0	0
900	2012	G	Transportation	G54	Land transportation	23.46	5.68	0.171027	0.360907	36.38	13	22.8077	1	10	0.4	0	0	48.6	3	0	0	7	0	0	0	0	0	0	0	0	0	0	0	0	0	0	0	0	0	0
900	2013	G	Transportation	G54	Land transportation	25.91	5.7	0.11	0.52	36.73	14	23.19	1	9	0.333333	0	0	49.6	5	0	0	7	0	0	0	0	0	0	0	0	0	0	0	0	0	0	0	0	0	0
900	2014	G	Transportation	G54	Land transportation	33.75	5.84	0.09	0.62	36.49	15	23.5	1	11	0.272727	0	0	50.6	6	0	0	7	0	0	0	0	0	0	5.3033	0	0	0	0	0	0	0	0	0	0	0
900	2015	G	Transportation	G54	Land transportation	36	6.78	0.07	0.62	39.86	16	23.58	1	9	0.333333	0	0	51.5	8	0	0	5	0	0	0	0	0	0	0	0	0	0	0	0	0	0	0	0	0	0
917	2009	I	Information and technology	I63	Telecommunications radio and television, and satellite transmission services	25.97	5.35	0.0567321	0.695095	44.43	10	22.793	1	13	0.307692	0	0	49.5556		0	1	4	1	1	1	0	1	0	5.3033	0	0	0	0	0	0	0	1	1	1	0
917	2010	I	Information and technology	I63	Telecommunications radio and television, and satellite transmission services	22.43	5.33	0.049076	0.697996	35.1	11	22.9501	1	14	0.357143	0	1	49.8182	3	0	1	6	1	1	1	0	1	0	0	0	0	0	0	0	0	0	1	1	1	0
917	2011	I	Information and technology	I63	Telecommunications radio and television, and satellite transmission services	21.93	5.47	0.155522	0.664071	30.01	12	23.1729	1	13	0.384615	0	1	50.1111	3	0	1	4	0	1	1	0	1	0	6.62141	0	0	0	0	0	0	0	1	1	1	0
917	2012	I	Information and technology	I63	Telecommunications radio and television, and satellite transmission services	27.69	5.68	0.165648	0.661801	30.63	13	23.1417	1	13	0.384615	0	1	51.1111	5	0	1	4	0	1	1	0	1	0	6.25575	0	0	0	0	0	0	0	1	1	1	0
917	2013	I	Information and technology	I63	Telecommunications radio and television, and satellite transmission services	33.82	5.7	0.16	0.68	29.45	14	23.32	1	15	0.333333	0	1	52.1111	6	0	1	4	0	1	1	0	1	0	5.4848	0	0	0	0	0	0	0	1	1	1	0
917	2014	I	Information and technology	I63	Telecommunications radio and television, and satellite transmission services	30.15	5.84	0.08	0.42	38.72	15	23.55	1	13	0.384615	0	1	52.6667	6	0	1	5	0	1	1	0	1	0	0	0	0	0	0	0	0	0	1	1	1	0
917	2015	I	Information and technology	I63	Telecommunications radio and television, and satellite transmission services	31.51	6.78	0.04	0.36	38.24	16	23.48	1	13	0.384615	0	1	53.6667	6	0	1	5	0	1	1	0	1	0	7.04839	0	0	0	0	0	0	0	1	1	1	0
917	2016	I	Information and technology	I63	Telecommunications radio and television, and satellite transmission services	31.48	7.09	0.04	0.43	22.67	17	23.73	1	14	0.357143	0	1	54.7778	6	0	1	8	0	1	1	0	1	0	6.05308	0	0	0	0	0	0	0	1	1	1	0
917	2017	I	Information and technology	I63	Telecommunications radio and television, and satellite transmission services	32.39	7.07	0.04	0.47	23.47	18	23.84	1	17	0.529412	0	1	52.8	6	0	1	5	0	1	1	0	1	0	0	0	0	0	0	0	0	0	1	1	1	0
917	2018	I	Information and technology	I63	Telecommunications radio and television, and satellite transmission services	31.6026	7.33	-0.02	0.53	24.24	19	23.89	1	12	0.333333	0	1	50.0833	6	0	1	1	0	1	1	0	1	0	0	0	0	0	0	0	0	0	1	1	1	0
927	2013	C	Manufacturing	C36	Automotive manufacturing	33.43	9.02	0.01	0.59	82.17	14	22.92	1	11	0.363636	0	0	49.625	6	0	1	1	0	0	0	0	0	0	0	1.09861	0	0	0	0	0	0	0	0	0	0
927	2014	C	Manufacturing	C36	Automotive manufacturing	35.6	9.42	-0.14	0.61	79.05	15	22.83	1	14	0.428571	0	0	50.4444	8	0	1	1	0	0	0	0	0	0	0	0.693147	0	0	0	0	0	0	0	0	0	0
927	2015	C	Manufacturing	C36	Automotive manufacturing	38.78	9.29	-0.33	0.77	83.67	16	22.64	1	13	0.307692	0	0	50.3333	9	0	1	0	0	0	0	0	0	0	0	0	0	0	0	0	0	0	0	0	0	0
927	2018	C	Manufacturing	C36	Automotive manufacturing	36.0393	10.29	-0.33	0.87	69.42	19	22.31	1	12	0.333333	0	0	51.7143	9	0	1	0	0	0	0	0	0	0	0	0	0	0	0	0	0	0	0	0	0	0
930	2009	C	Manufacturing	C26	Chemical materials manufacturing	23.73	5.92	0.0171496	0.717595	23.35	10	22.6979	1	9	0.333333	0	1	43.9091		0	0	2	1	0	0	0	0	0	5.0814	0	1	0	0	0	0	0	0	0	0	0
930	2010	C	Manufacturing	C26	Chemical materials manufacturing	45.19	6.04	0.126608	0.653935	25.89	11	22.6353	1	9	0.333333	0	1	45.1818	9	0	0	2	1	0	0	0	0	0	0	0.693147	1	0	0	0	0	0	0	0	0	0
930	2011	C	Manufacturing	C26	Chemical materials manufacturing	47.85	6.12	0.109802	0.624186	30.06	12	22.6581	1	10	0.3	0	1	46.7333	9	0	0	2	1	0	0	0	0	0	0	2.19722	1	0	0	0	0	0	0	0	0	0
930	2012	C	Manufacturing	C26	Chemical materials manufacturing	52.11	6.42	0.129094	0.546311	32.71	13	22.5916	1	9	0.333333	0	0	46.5455	12	0	0	2	1	0	0	0	0	0	0	2.07944	1	0	0	0	0	0	0	0	0	0
930	2013	C	Manufacturing	C26	Chemical materials manufacturing	52.94	6.25	0.07	0.55	26.08	14	22.65	1	9	0.333333	0	0	45.875	12	0	0	2	1	0	0	0	0	0	0	1.79176	1	0	0	0	0	0	0	0	0	0
930	2014	C	Manufacturing	C26	Chemical materials manufacturing	48.55	6.5	0.02	0.53	25.92	15	22.6	1	12	0.5	0	0	46	10	0	0	2	1	0	0	0	0	0	0	1.09861	1	0	0	0	0	0	0	0	0	0
930	2015	C	Manufacturing	C26	Chemical materials manufacturing	48.51	7.4	0.01	0.55	27.589	16	22.65	1	12	0.5	0	0	46.6154	10	0	0	2	1	0	0	0	0	0	0	0	1	0	0	0	0	0	0	0	0	0
930	2016	C	Manufacturing	C26	Chemical materials manufacturing	45.99	6.98	-0.33	0.72	22.41	17	22.45	1	11	0.272727	0	0	46.2857	9	1	0	2	1	0	0	0	0	1	0	0	1	0	1	1	0	1	0	0	0	0
932	2009	C	Manufacturing	C31	Ferrous metal smelting	21.55	5.35	0.0626504	0.674515	73.54	10	24.6484	1	15	0.333333	0	0	50.1		1	1	3	0	0	0	0	0	0	7.33954	0	1	0	0	0	0	0	0	0	0	0
932	2010	C	Manufacturing	C31	Ferrous metal smelting	28.09	5.33	0.00612039	0.729274	74.23	11	24.8877	1	15	0.333333	0	0	47.6364	6	1	1	3	0	1	0	1	1	0	0	0	1	0	0	0	0	0	1	1	0	1
932	2011	C	Manufacturing	C31	Ferrous metal smelting	29.66	5.47	-0.171744	0.806066	75.66	12	25.037	1	15	0.333333	0	0	47.5	6	1	1	3	0	1	0	1	1	0	7.15532	0	1	0	0	0	0	0	1	1	0	1
932	2012	C	Manufacturing	C31	Ferrous metal smelting	35.96	5.68	0.00492865	0.823368	76.61	13	25.1773	1	15	0.333333	1	0	47.9091	8	0	1	3	0	1.66667	1	1	2	2	6.27004	0	1	1	2	2	1	2	1.66667	2	1	1
933	2009	C	Manufacturing	C32	Nonferrous metal smelting	24.23	5.89	0.311868	0.744339	61.75	10	23.4605	1	9	0.555556	0	0	45.8		0	1	2	2	0	0	0	0	0	6.21661	0	1	0	0	0	0	0	0	0	0	0
933	2010	C	Manufacturing	C32	Nonferrous metal smelting	26.46	5.99	0.138006	0.758118	59.24	11	23.6653	1	9	0.555556	0	0	46.8	5	0	1	2	2	0	0	0	0	0	0	0	1	0	0	0	0	0	0	0	0	0
933	2011	C	Manufacturing	C32	Nonferrous metal smelting	29.19	6.08	0.19366	0.75829	55.25	12	23.9288	1	9	0.555556	0	0	47.8	6	0	1	2	2	0	0	0	0	0	0	0	1	0	0	0	0	0	0	0	0	0
933	2012	C	Manufacturing	C32	Nonferrous metal smelting	31.9	6.19	0.172373	0.769648	55.86	13	24.127	1	9	0.555556	1	0	49	6	0	1	2	1	0	0	0	0	0	0	0	1	0	0	0	0	0	0	0	0	0
933	2013	C	Manufacturing	C32	Nonferrous metal smelting	29.03	6.34	0.01	0.74	53.57	14	24.4	1	9	0.555556	1	0	50	6	0	1	2	1	0	0	0	0	0	3.88527	0	1	0	0	0	0	0	0	0	0	0
933	2014	C	Manufacturing	C32	Nonferrous metal smelting	29.13	6.51	0	0.74	56.3	15	24.49	1	9	0.555556	1	0	51.4	6	0	1	2	1	0	0	0	0	0	0	0	1	0	0	0	0	0	0	0	0	0
933	2015	C	Manufacturing	C32	Nonferrous metal smelting	33.59	6.85	-0.04	0.8	56.99	16	24.66	1	16	0.5625	1	0	50.8462	6	0	1	3	1	0	0	0	0	0	0	0	1	0	0	0	0	0	0	0	0	0
933	2016	C	Manufacturing	C32	Nonferrous metal smelting	32.3	7.05	-0.19	0.83	55.78	17	24.64	1	10	0.5	0	0	50	6	0	1	1	1	0	0	0	0	0	0	0	1	0	0	0	0	0	0	0	0	0
937	2011	B	Mining	B06	Mining and washing of coal	67	4.98	0.219083	0.505701	75.43	12	23.9512	1	15	0.333333	0	0	50.4444	15	0	0	3	2	0	0	0	0	0	9.26575	0	1	0	0	0	0	0	0	0	0	0
937	2012	B	Mining	B06	Mining and washing of coal	69.19	5.18	0.212056	0.572459	74.52	13	24.3623	1	15	0.333333	0	0	50.8333	16	0	0	3	2	0	0	0	0	0	9.47278	0	1	0	0	0	0	0	0	0	0	0
937	2013	B	Mining	B06	Mining and washing of coal	68.02	5.44	0.13	0.55	72.82	14	24.41	1	18	0.277778	0	0	51.25	15	0	0	3	2	0	0	0	0	0	8.87789	0	1	0	0	0	0	0	0	0	0	0
937	2014	B	Mining	B06	Mining and washing of coal	54.74	5.61	0.06	0.56	72.47	15	24.44	1	11	0.272727	0	0	51.5333	12	0	0	2	1	0	0	0	0	0	0	0	1	0	0	0	0	0	0	0	0	0
937	2015	B	Mining	B06	Mining and washing of coal	55.47	6.03	-0.01	0.5	75.87	16	24.45	1	12	0.416667	0	0	52.5	12	0	1	2	1	0	0	0	0	0	0	0	1	0	0	0	0	0	0	0	0	0
937	2016	B	Mining	B06	Mining and washing of coal	55.13	6.32	0.01	0.51	75.22	17	24.43	1	11	0.272727	0	1	53.4375	12	0	1	8	0	0	0	0	0	0	3.20518	0	1	0	0	0	0	0	0	0	0	0
937	2017	B	Mining	B06	Mining and washing of coal	54.58	6.42	0.01	0.54	74.31	18	24.5	1	9	0.333333	0	1	54.3333	12	0	1	8	0	0	0	0	0	0	9.47278	0	1	0	0	0	0	0	0	0	0	0
937	2018	B	Mining	B06	Mining and washing of coal	54.0248	6.56	0.05	0.55	74.28	19	24.55	1	17	0.352941	0	1	53.7273	12	0	1	3	0	0	0	0	0	0	0	0	1	0	0	0	0	0	0	0	0	0
950	2015	F	Wholesale and retail	F51	Wholesale trade	39.6	7.8	-0.16	0.7	63.66	16	22.64	1	15	0.533333	0	1	46.7143	9	0	0	5	0	0	0	0	0	0	0	0.693147	0	0	0	0	0	0	0	0	0	0
950	2016	F	Wholesale and retail	F51	Wholesale trade	43.54	7.69	-0.19	0.72	56.7	17	22.53	1	11	0.454545	0	1	47.7143	9	0	0	1	0	0	0	0	0	0	0	0	0	0	0	0	0	0	0	0	0	0
952	2009	C	Manufacturing	C27	Pharmaceutical manufacturing	21.19	5.4	0.118137	0.327891	21.97	10	20.9115	1	10	0.5	0	1	43.7143		0	0	4	0	0	0	0	0	0	5.86079	0	0	0	0	0	0	0	0	0	0	0
952	2010	C	Manufacturing	C27	Pharmaceutical manufacturing	22.51	5.57	0.0456926	0.373459	22.95	11	20.9886	1	10	0.5	0	1	44.7143	3	0	0	4	0	0	0	0	0	0	0	0	0	0	0	0	0	0	0	0	0	0
952	2011	C	Manufacturing	C27	Pharmaceutical manufacturing	26.8	5.5	0.0114041	0.393713	21.97	12	21.0485	1	9	0.555556	0	1	43.1667	5	0	0	4	0	0	0	0	0	0	0	0	0	0	0	0	0	0	0	0	0	0
959	2009	C	Manufacturing	C31	Ferrous metal smelting	24.86	7.24	0.044735	0.551507	68.735	10	23.58	1	11	0.363636	0	0	47.8		0	0	5	2	0	0	0	0	0	4.51086	0	1	0	0	0	0	0	0	0	0	0
959	2010	C	Manufacturing	C31	Ferrous metal smelting	33.33	7.36	0.0384513	0.567252	70.96	11	23.6414	1	12	0.416667	0	0	49.25	6	0	0	5	2	0	0	0	0	0	0	0	1	0	0	0	0	0	0	0	0	0
959	2011	C	Manufacturing	C31	Ferrous metal smelting	27.31	7.94	0.0283229	0.52114	65.2	12	23.5883	1	11	0.363636	0	0	50.5	6	0	0	4	2	0	0	0	0	0	0	0	1	0	0	0	0	0	0	0	0	0
960	2009	C	Manufacturing	C32	Nonferrous metal smelting	26.5	4.49	0.00986131	0.642818	59.46	9	22.6486	1	11	0.363636	0	1	46		0	1	3	0	0	0	0	0	0	0	0	1	0	0	0	0	0	0	0	0	0
960	2010	C	Manufacturing	C32	Nonferrous metal smelting	29.63	4.46	0.052382	0.652889	61.08	10	22.725	1	11	0.363636	0	1	47.2	6	0	1	2	0	0	0	0	0	0	5.53339	0	1	0	0	0	0	0	0	0	0	0
960	2011	C	Manufacturing	C32	Nonferrous metal smelting	42.45	4.94	0.101475	0.590758	57.32	11	23.1508	1	12	0.416667	0	1	46.3333	9	0	1	2	0	0	0	0	0	0	5.46806	0	1	0	0	0	0	0	0	0	0	0
960	2012	C	Manufacturing	C32	Nonferrous metal smelting	55.24	5.08	0.141453	0.683981	56.47	12	23.5294	1	15	0.4	0	1	46.7778	12	0	0	2	0	0	0	0	0	0	5.00837	0	1	0	0	0	0	0	0	0	0	0
960	2013	C	Manufacturing	C32	Nonferrous metal smelting	56.01	4.39	0.01	0.78	57.68	13	23.88	1	13	0.384615	0	0	48.25	12	0	0	2	0	0	0	0	0	0	4.21538	0.693147	1	0	0	0	0	0	0	0	0	0
960	2014	C	Manufacturing	C32	Nonferrous metal smelting	54.27	4.45	-0.23	0.69	64.13	14	23.84	1	15	0.266667	0	0	48.6667	12	0	0	1	0	0	0	0	0	0	0	0.693147	1	0	0	0	0	0	0	0	0	0
960	2015	C	Manufacturing	C32	Nonferrous metal smelting	54.37	4.81	0.01	0.68	58.93	15	23.84	1	12	0.416667	0	0	49	12	0	0	0	0	0	0	0	0	0	4.99572	1.38629	1	0	0	0	0	0	0	0	0	0
960	2016	C	Manufacturing	C32	Nonferrous metal smelting	56.91	4.43	-0.18	0.68	59.6	16	24.04	1	11	0.363636	0	0	50	12	0	0	1	0	0	0	0	0	0	7.48997	1.60944	1	0	0	0	0	0	0	0	0	0
960	2017	C	Manufacturing	C32	Nonferrous metal smelting	55.13	4.55	0.03	0.68	53.35	17	24.07	1	20	0.3	0	1	50.8182	12	0	0	1	0	0	0	0	0	0	7.86365	0.693147	1	0	0	0	0	0	0	0	0	0
960	2018	C	Manufacturing	C32	Nonferrous metal smelting	52.37	4.57	0.08	0.6	54.36	18	24.14	1	11	0.363636	0	1	48.875	12	0	0	0	0	0	0	0	0	0	0	0	1	0	0	0	0	0	0	0	0	0
961	2015	K	Real estate	K70	Real estate	31.33	9.64	0.08	0.85	81.16	15	25.16	0	13	0.461538	1	1	45	6	0	1	3	1	0	0	0	0	0	0	0	0	0	0	0	0	0	0	0	0	0
961	2016	K	Real estate	K70	Real estate	29.84	9.3	0.03	0.86	77.4	16	25.29	0	11	0.363636	1	1	45.3333	6	0	1	2	1	0	0	0	0	0	0	0	0	0	0	0	0	0	0	0	0	0
962	2009	C	Manufacturing	C32	Nonferrous metal smelting	20.42	4.14	0.0524458	0.415001	49.21	9	21.5072	1	9	0.333333	0	1	44.4286		0	0	2	0	0	0	0	0	0	4.11087	0	1	0	0	0	0	0	0	0	0	0
962	2010	C	Manufacturing	C32	Nonferrous metal smelting	29.19	4.29	0.027154	0.582644	48.83	10	21.7814	1	9	0.333333	0	1	44.2	6	0	0	2	0	0	0	0	0	0	0	0	1	0	0	0	0	0	0	0	0	0
962	2011	C	Manufacturing	C32	Nonferrous metal smelting	24.49	3.83	0.0659088	0.640641	53.46	11	21.986	1	9	0.333333	0	1	44.7273	3	0	0	2	0	0	0	0	0	0	4.87686	0	1	0	0	0	0	0	0	0	0	0
962	2012	C	Manufacturing	C32	Nonferrous metal smelting	30.37	3.91	0.128206	0.479823	51.47	12	22.2425	1	12	0.416667	0	1	45.75	6	0	1	3	0	0	0	0	0	0	0	0.693147	1	0	0	0	0	0	0	0	0	0
962	2013	C	Manufacturing	C32	Nonferrous metal smelting	31.7	4.28	0.04	0.47	48.94	13	22.26	1	9	0.333333	0	1	46.75	6	0	1	2	0	0	0	0	0	0	0	1.38629	1	0	0	0	0	0	0	0	0	0
962	2014	C	Manufacturing	C32	Nonferrous metal smelting	37.2	4.38	0	0.49	48.13	14	22.28	1	10	0.3	0	1	47.2222	9	0	1	2	0	0	0	0	0	0	0	1.38629	1	0	0	0	0	0	0	0	0	0
962	2015	C	Manufacturing	C32	Nonferrous metal smelting	42.12	5.15	-0.15	0.49	50.93	15	22.14	1	10	0.4	0	1	48.125	9	0	1	2	0	0	0	0	0	0	0	0.693147	1	0	0	0	0	0	0	0	0	0
962	2016	C	Manufacturing	C32	Nonferrous metal smelting	39.91	4.95	-0.33	0.54	53.4	16	21.88	1	10	0.3	0	1	48.8889	9	0	1	1	0	0	0	0	0	0	0	0	1	0	0	0	0	0	0	0	0	0
968	2009	B	Mining	B07	Oil and gas extraction	29.15	4.29	0.275343	0.388309	59.28	9	22.2951	1	9	0.333333	0	0	51.4286		0	1	2	0	0	0	0	0	0	6.41934	0	1	0	0	0	0	0	0	0	0	0
968	2010	B	Mining	B07	Oil and gas extraction	31.64	4.12	0.130525	0.321217	57.14	10	22.3753	1	9	0.333333	0	0	51	6	0	1	2	0	0	0	0	0	0	0	0	1	0	0	0	0	0	0	0	0	0
968	2011	B	Mining	B07	Oil and gas extraction	26.16	4.51	0.0869086	0.439849	60	11	22.6211	1	9	0.333333	0	0	52	4	0	0	3	0	0	0	0	0	0	0	0	1	0	0	0	0	0	0	0	0	0
968	2012	B	Mining	B07	Oil and gas extraction	34.07	4.59	0.0784882	0.471722	60.21	12	22.754	1	9	0.333333	0	0	53	7	0	0	3	0	0	0	0	0	0	0	0	1	0	0	0	0	0	0	0	0	0
968	2013	B	Mining	B07	Oil and gas extraction	31.21	4.79	-0.08	0.63	55.82	13	22.97	1	9	0.333333	0	0	53.2857	6	0	0	3	0	0	0	0	0	0	0	0	1	0	0	0	0	0	0	0	0	0
968	2014	B	Mining	B07	Oil and gas extraction	29.55	4.97	0	0.7	55.88	14	23.18	1	12	0.25	0	0	54.7143	6	0	0	3	0	0	0	0	0	0	2.4814	0	1	0	0	0	0	0	0	0	0	0
968	2015	B	Mining	B07	Oil and gas extraction	38.32	5.15	-0.33	0.81	54.62	15	23.46	1	10	0.3	0	0	53.625	9	0	0	2	0	0	0	0	0	0	2.45273	0	1	0	0	0	0	0	0	0	0	0
968	2016	B	Mining	B07	Oil and gas extraction	36.6	5.48	-0.33	0.87	56.36	16	23.25	1	9	0.333333	0	0	53.4	9	0	0	2	0	0	0	0	0	0	1.43508	0	1	0	0	0	0	0	0	0	0	0
969	2009	C	Manufacturing	C33	Metal product manufacturing	25.95	7.24	0.081172	0.424763	48.4	9	22.1349	1	9	0.333333	0	0	51.3333		0	1	7	2	1	1	1	2	0	5.79606	1.38629	1	0	0	0	0	0	1	2	1	1
969	2010	C	Manufacturing	C33	Metal product manufacturing	31.38	7.36	0.073074	0.444434	50.35	10	22.3035	1	9	0.333333	0	0	51.1667	6	0	1	8	2	1	1	1	2	0	0	1.09861	1	0	0	0	0	0	1	2	1	1
969	2011	C	Manufacturing	C33	Metal product manufacturing	48	7.94	0.0814813	0.348614	48.06	11	22.4093	1	9	0.333333	0	0	51	10	0	1	8	2	1	1	1	2	0	3.96728	0	1	0	0	0	0	0	1	2	1	1
969	2012	C	Manufacturing	C33	Metal product manufacturing	39.5	8.1	0.101157	0.43904	48.17	12	22.658	1	9	0.333333	0	0	50.3333	9	0	1	7	1	1	1	0	1	0	0	2.07944	1	0	0	0	0	0	1	1	1	0
969	2013	C	Manufacturing	C33	Metal product manufacturing	38.83	8.75	0.02	0.39	47.68	13	22.75	1	9	0.333333	0	0	50.4286	9	0	1	7	1	1	1	0	1	0	0	1.60944	1	0	0	0	0	0	1	1	1	0
969	2014	C	Manufacturing	C33	Metal product manufacturing	38.81	9.12	0.01	0.39	43.41	14	22.74	1	9	0.333333	0	0	49.8	9	0	1	6	1	1	1	0	1	0	0	2.07944	1	0	0	0	0	0	1	1	1	0
969	2015	C	Manufacturing	C33	Metal product manufacturing	45.79	9.37	-0.04	0.43	44.19	15	22.77	1	15	0.4	0	0	50.2857	9	0	1	7	1	1	1	0	1	0	0	1.60944	1	0	0	0	0	0	1	1	1	0
969	2016	C	Manufacturing	C33	Metal product manufacturing	41.26	8.89	0.02	0.46	46.75	16	22.84	1	12	0.416667	0	0	51.2857	9	0	1	0	1	1	1	0	1	0	0	1.60944	1	0	0	0	0	0	1	1	1	0
969	2017	C	Manufacturing	C33	Metal product manufacturing	42.25	9.14	0.02	0.4	49.63	17	23.02	1	10	0.4	0	0	52	9	0	1	2	1	1	1	0	1	0	0	0.693147	1	0	0	0	0	0	1	1	1	0
969	2018	C	Manufacturing	C33	Metal product manufacturing	44.8379	9.42	0.01	0.42	49.4	18	23.03	1	14	0.25	0	0	52.875	9	0	1	1	0	1	1	0	1	0	1.94591	1.79176	1	0	0	0	0	0	1	1	1	0
970	2013	C	Manufacturing	C39	Computers and communications equipment	26.1	8.75	0.24	0.26	40.09	13	22.37	1	9	0.333333	1	1	55.125	5	0	1	4	0	1	1	0	1	0	0	1.38629	0	0	0	0	0	0	1	1	1	0
970	2014	C	Manufacturing	C39	Computers and communications equipment	27.83	9.12	0.1	0.23	39.91	14	22.41	1	9	0.333333	1	1	55.125	5	0	1	4	0	1	1	0	1	0	0	1.09861	0	0	0	0	0	0	1	1	1	0
970	2015	C	Manufacturing	C39	Computers and communications equipment	29.52	9.37	0.08	0.19	38.13	15	22.41	1	12	0.416667	1	1	55.125	6	0	1	5	1	1	1	0	1	0	0	1.38629	0	0	0	0	0	0	1	1	1	0
970	2016	C	Manufacturing	C39	Computers and communications equipment	24.91	8.89	0.07	0.14	39.1	16	22.39	1	11	0.454545	0	1	51.4	3	0	1	3	0	0	0	0	0	0	0	0.693147	0	0	0	0	0	0	0	0	0	0
970	2017	C	Manufacturing	C39	Computers and communications equipment	27.47	9.14	0.08	0.13	38.58	17	22.44	1	9	0.333333	0	1	52.4	5	0	1	3	0	0	0	0	0	0	0	0	0	0	0	0	0	0	0	0	0	0
970	2018	C	Manufacturing	C39	Computers and communications equipment	29.2958	9.42	0.07	0.17	38.08	18	22.54	1	10	0.4	0	1	53	6	0	1	3	0	0	0	0	0	0	0	1.09861	0	0	0	0	0	0	0	0	0	0
977	2016	C	Manufacturing	C39	Computers and communications equipment	41.8	7.85	0.17	0.64	49.34	16	22.78	1	6	0.333333	0	1	45	9	0	0	4	0	0	0	0	0	0	0	4.36945	0	0	0	0	0	0	0	0	0	0
977	2017	C	Manufacturing	C39	Computers and communications equipment	42.7	7.94	0.08	0.56	45.45	17	22.93	1	7	0.428571	0	1	46.0833	9	0	0	4	0	0	0	0	0	0	0	4.14313	0	0	0	0	0	0	0	0	0	0
977	2018	C	Manufacturing	C39	Computers and communications equipment	42.9523	8.08	0.08	0.59	46.72	18	23.61	1	7	0.285714	0	1	47.1818	9	0	0	2	0	0	0	0	0	0	0	0	0	0	0	0	0	0	0	0	0	0
981	2013	C	Manufacturing	C36	Automotive manufacturing	29.81	9.28	0.2	0.79	92.92	13	23.66	0	9	0.333333	0	1	44.5	6	1	1	3	0	0	0	0	0	0	6.1474	0	0	0	0	0	0	0	0	0	0	0
981	2014	C	Manufacturing	C36	Automotive manufacturing	28.45	9.37	0.16	0.81	93.02	14	23.9	0	8	0.375	0	1	43.2727	6	1	1	3	0	0	0	0	0	0	5.88805	0	0	0	0	0	0	0	0	0	0	0
981	2015	C	Manufacturing	C36	Automotive manufacturing	30.84	9.73	0.13	0.81	91.15	15	24	0	12	0.333333	0	1	43.1818	6	0	1	4	0	0	0	0	0	0	5.97126	0	0	0	0	0	0	0	0	0	0	0
981	2016	C	Manufacturing	C36	Automotive manufacturing	32.84	10	0.08	0.78	90.31	16	23.93	0	9	0.333333	0	1	43.1111	6	0	1	4	0	0	0	0	0	0	5.93622	0	0	0	0	0	0	0	0	0	0	0
981	2017	C	Manufacturing	C36	Automotive manufacturing	31.67	9.97	0.12	0.74	86.06	17	23.95	0	9	0.333333	0	1	42.6667	6	0	1	4	0	0	0	0	0	0	0	0	0	0	0	0	0	0	0	0	0	0
981	2018	C	Manufacturing	C36	Automotive manufacturing	32.3521	10.29	0.1	0.58	90.97	18	24.51	0	14	0.428571	0	1	45.4444	6	0	1	0	0	0	0	0	0	0	6.25412	0	0	0	0	0	0	0	0	0	0	0
983	2009	B	Mining	B06	Mining and washing of coal	34.12	4.29	0.373988	0.403822	65.37	9	23.5847	1	11	0.363636	0	0	49.875		0	0	0	1	0	0	0	0	0	5.3033	0	1	0	0	0	0	0	0	0	0	0
983	2010	B	Mining	B06	Mining and washing of coal	24.29	4.12	0.217379	0.513693	61.52	10	23.8704	1	11	0.363636	0	0	50.3333	3	0	1	1	1	0	0	0	0	0	0	0	1	0	0	0	0	0	0	0	0	0
983	2011	B	Mining	B06	Mining and washing of coal	35.43	4.51	0.219896	0.513272	59.21	11	24.0889	1	11	0.363636	0	0	49.7	8	0	1	1	1	0	0	0	0	0	6.21661	0	1	0	0	0	0	0	0	0	0	0
983	2012	B	Mining	B06	Mining and washing of coal	31.42	4.59	0.196249	0.57215	60.38	12	24.3776	1	18	0.444444	0	0	50.75	6	0	1	3	1	0	0	0	0	0	6.25767	0	1	0	0	0	0	0	0	0	0	0
983	2013	B	Mining	B06	Mining and washing of coal	38.32	4.79	0.12	0.61	61.77	13	24.53	1	14	0.428571	0	0	51.8	9	0	1	3	0	0	0	0	0	0	4.26268	0	1	0	0	0	0	0	0	0	0	0
983	2014	B	Mining	B06	Mining and washing of coal	32.59	4.97	0.07	0.59	59.86	14	24.56	1	11	0.363636	0	0	52.8	6	0	1	3	0	0	0	0	0	0	5.36129	0	1	0	0	0	0	0	0	0	0	0
983	2015	B	Mining	B06	Mining and washing of coal	37.32	5.15	0.02	0.61	58.4	15	24.6	1	11	0.363636	0	1	53.2308	9	0	1	3	0	0	0	0	0	0	4.59158	0	1	0	0	0	0	0	0	0	0	0
983	2016	B	Mining	B06	Mining and washing of coal	37.05	5.48	0.01	0.64	63.68	16	24.68	1	11	0.363636	0	1	53.2	9	0	1	1	0	0	0	0	0	0	4.57368	0	1	0	0	0	0	0	0	0	0	0
983	2017	B	Mining	B06	Mining and washing of coal	34.19	5.66	0.02	0.64	62.18	17	24.71	1	11	0.363636	0	1	53.8	7	0	1	1	0	0	0	0	0	0	4.31882	0	1	0	0	0	0	0	0	0	0	0
983	2018	B	Mining	B06	Mining and washing of coal	34.9695	5.86	0.09	0.63	64.96	18	24.78	1	15	0.466667	0	1	52	7	0	1	0	0	0	0	0	0	0	3.97594	0	1	0	0	0	0	0	0	0	0	0
988	2018	C	Manufacturing	C39	Computers and communications equipment	30.2775	7.78	0.07	0.38	44.11	18	22.87	1	12	0.333333	1	1	49.3333	6	0	0	0	0	0	0	0	0	0	2.77259	0	0	0	0	0	0	0	0	0	0	0
993	2009	D	Electronic and gas	D44	Production and supply of electric power and heat power	28.7	6.79	0.0352849	0.430403	54.77	9	21.6402	1	11	0.272727	0	0	43.6667		0	0	6	0	0	0	0	0	0	5.27607	0	0	0	0	0	0	0	0	0	0	0
993	2010	D	Electronic and gas	D44	Production and supply of electric power and heat power	29.63	6.89	0.0615638	0.402948	55.01	10	21.637	1	9	0.333333	0	0	43.2	6	0	0	5	0	0	0	0	0	0	0	0	0	0	0	0	0	0	0	0	0	0
993	2011	D	Electronic and gas	D44	Production and supply of electric power and heat power	20.96	6.72	0.0640165	0.418984	57.54	11	21.7481	1	9	0.333333	0	0	45.8333	3	0	0	7	0	0	0	0	0	0	0	0	0	0	0	0	0	0	0	0	0	0
993	2012	D	Electronic and gas	D44	Production and supply of electric power and heat power	33.73	6.91	0.00915495	0.433826	58.38	12	21.7532	1	13	0.384615	0	0	46.8333	6	0	0	8	0	0	0	0	0	0	4.26268	0	0	0	0	0	0	0	0	0	0	0
993	2013	D	Electronic and gas	D44	Production and supply of electric power and heat power	32.15	7.33	0.03	0.54	62.73	13	22	1	9	0.333333	0	0	45.625	6	0	0	6	0	0	0	0	0	0	4.07754	0	0	0	0	0	0	0	0	0	0	0
993	2014	D	Electronic and gas	D44	Production and supply of electric power and heat power	29.61	7.47	0.04	0.59	60.83	14	22.16	1	10	0.3	0	0	48	6	0	0	7	0	0	0	0	0	0	4.83628	0	0	0	0	0	0	0	0	0	0	0
993	2015	D	Electronic and gas	D44	Production and supply of electric power and heat power	35.48	8.09	0.01	0.6	62.8	15	22.07	1	11	0.272727	0	0	49	8	0	0	6	0	0	0	0	0	0	4.48864	0	0	0	0	0	0	0	0	0	0	0
993	2016	D	Electronic and gas	D44	Production and supply of electric power and heat power	29.95	8.96	0.01	0.54	56.56	16	21.95	1	11	0.272727	0	0	50.3333	6	0	0	1	0	0	0	0	0	0	5.32301	0	0	0	0	0	0	0	0	0	0	0
993	2017	D	Electronic and gas	D44	Production and supply of electric power and heat power	36.77	9.15	0.01	0.58	57.71	17	22.08	1	9	0.333333	0	0	51.3333	9	0	0	0	0	0	0	0	0	0	6.21661	0	0	0	0	0	0	0	0	0	0	0
993	2018	D	Electronic and gas	D44	Production and supply of electric power and heat power	41.0509	9.5	0.01	0.48	63.68	18	22.22	1	11	0.454545	0	0	49.6	9	0	0	0	0	0	0	0	0	0	6.40026	0	0	0	0	0	0	0	0	0	0	0
996	2011	F	Wholesale and retail	F51	Wholesale trade	19.57	7.94	0.0346854	0.168565	30.71	11	20.3495	0	8	0.375	1	0	38.6667	2	0	0	2	0	0	0	0	0	0	0	0	0	0	0	0	0	0	0	0	0	0
997	2009	I	Information and technology	I65	Software and information technology service	34.26	6.79	0.0504807	0.318806	53.95	9	20.893	0	6	0.333333	0	0	43.2		0	0	2	0	0	0	0	0	0	5.05306	0	0	0	0	0	0	0	0	0	0	0
997	2010	I	Information and technology	I65	Software and information technology service	25.81	6.89	0.115762	0.359485	52.8	10	21.0649	0	8	0.375	0	0	43.2	5	0	0	2	0	0	0	0	0	0	0	0	0	0	0	0	0	0	0	0	0	0
997	2011	I	Information and technology	I65	Software and information technology service	30.55	6.72	0.0792608	0.303197	46.84	11	21.3804	0	8	0.375	0	0	44.2	6	0	0	2	0	0	0	0	0	0	0	1.94591	0	0	0	0	0	0	0	0	0	0
997	2012	I	Information and technology	I65	Software and information technology service	29.74	6.91	0.0635665	0.423528	38.98	12	21.6193	0	8	0.375	0	0	45.2	6	0	0	2	0	0	0	0	0	0	0	2.3979	0	0	0	0	0	0	0	0	0	0
997	2013	I	Information and technology	I65	Software and information technology service	33.14	7.33	0.06	0.49	39.45	13	21.82	0	9	0.444444	0	0	46.5	6	0	0	2	0	0	0	0	0	0	0	1.60944	0	0	0	0	0	0	0	0	0	0
997	2014	I	Information and technology	I65	Software and information technology service	33.9	7.47	0.15	0.54	45.29	14	22.03	0	7	0.428571	0	0	47.5	6	0	0	1	0	0	0	0	0	0	0	0.693147	0	0	0	0	0	0	0	0	0	0
997	2015	I	Information and technology	I65	Software and information technology service	41.49	8.09	0.17	0.5	48.94	15	22.03	0	7	0.428571	0	0	44.8333	9	0	0	1	0	0	0	0	0	0	0	1.09861	0	0	0	0	0	0	0	0	0	0
997	2016	I	Information and technology	I65	Software and information technology service	38.22	8.96	0.18	0.52	40.23	16	22.29	0	8	0.375	0	0	46.2	9	0	0	0	0	0	0	0	0	0	0	1.09861	0	0	0	0	0	0	0	0	0	0
997	2017	I	Information and technology	I65	Software and information technology service	39.53	9.15	0.2	0.6	41.14	17	22.56	0	6	0.333333	0	0	43.5	9	0	0	0	0	0	0	0	0	0	4.61512	0	0	0	0	0	0	0	0	0	0	0
997	2018	I	Information and technology	I65	Software and information technology service	31.0259	9.5	0.18	0.42	41.68	18	22.87	0	5	0.4	0	0	38.25	6	0	0	0	0	0	0	0	0	0	3.29584	0	0	0	0	0	0	0	0	0	0	0
999	2011	C	Manufacturing	C27	Pharmaceutical manufacturing	40.7	7.73	0.204178	0.267173	70.42	11	22.5301	1	10	0.3	0	1	43.2727	9	0	0	0	0	0	0	0	0	0	4.89035	0	0	0	0	0	0	0	0	0	0	0
999	2012	C	Manufacturing	C27	Pharmaceutical manufacturing	49.15	7.88	0.170134	0.361687	71.23	12	22.7513	1	11	0.363636	0	1	44.8	11	0	1	1	1	0	0	0	0	0	2.56495	0	0	0	0	0	0	0	0	0	0	0
999	2013	C	Manufacturing	C27	Pharmaceutical manufacturing	45.42	8.33	0.21	0.35	74.54	13	22.88	1	13	0.307692	0	1	45.7333	9	0	1	2	1	0	0	0	0	0	4.51086	0	0	0	0	0	0	0	0	0	0	0
999	2014	C	Manufacturing	C27	Pharmaceutical manufacturing	46.38	8.64	0.2	0.38	72.16	14	23.05	1	11	0.363636	0	1	46.5	9	0	1	2	1	0	0	0	0	0	4.79579	0	0	0	0	0	0	0	0	0	0	0
999	2015	C	Manufacturing	C27	Pharmaceutical manufacturing	50.62	9.3	0.16	0.34	72.32	15	23.09	1	13	0.384615	0	1	47.6923	12	0	1	3	1	0	0	0	0	0	3.04452	0	0	0	0	0	0	0	0	0	0	0
999	2016	C	Manufacturing	C27	Pharmaceutical manufacturing	55.5	9.68	0.17	0.36	77.83	16	23.21	1	16	0.3125	0	1	48.6923	12	0	1	4	1	0	0	0	0	0	3.04452	0	0	0	0	0	0	0	0	0	0	0
999	2017	C	Manufacturing	C27	Pharmaceutical manufacturing	55.36	9.86	0.15	0.36	78.33	17	23.33	1	11	0.363636	0	1	50.2	12	0	1	4	1	0	0	0	0	0	0	0	0	0	0	0	0	0	0	0	0	0
999	2018	C	Manufacturing	C27	Pharmaceutical manufacturing	58.4398	10.2	0.14	0.37	78.49	18	23.51	1	13	0.307692	0	1	51.75	12	0	1	0	0	0	0	0	0	0	0	0	0	0	0	0	0	0	0	0	0	0
1979	2017	K	Real estate	K70	Real estate	64.8	9.86	0.17	0.69	78.46	2	26.25	1	12	0.333333	0	1	50.9231	15	0	1	2	0	2	0	2	2	2	6.44731	0	0	1	2	2	1	2	2	2	0	2
1979	2018	K	Real estate	K70	Real estate	75.05	10.2	0.18	0.72	78.43	3	26.53	1	11	0.363636	0	1	50.6667	18	0	1	1	0	0	0	0	0	2	8.46628	0	0	1	2	2	1	2	0	0	0	0
2001	2009	C	Manufacturing	C27	Pharmaceutical manufacturing	26.54	7.78	0.373988	0.479692	67.52	5	22.0358	0	11	0.363636	0	0	43.2		0	1	3	1	0	0	0	0	0	6.55251	0.693147	0	0	0	0	0	0	0	0	0	0
2001	2010	C	Manufacturing	C27	Pharmaceutical manufacturing	29.23	8.03	0.373988	0.292129	72.89	6	22.1607	0	11	0.363636	0	0	44.2	6	0	1	3	1	0	0	0	0	0	0	0.693147	0	0	0	0	0	0	0	0	0	0
2001	2011	C	Manufacturing	C27	Pharmaceutical manufacturing	27.36	8.18	0.296054	0.212707	66.43	7	22.5402	0	11	0.363636	0	0	46.5	5	0	1	3	1	0	0	0	0	0	0	0	0	0	0	0	0	0	0	0	0	0
2001	2012	C	Manufacturing	C27	Pharmaceutical manufacturing	29.74	8.31	0.222326	0.212015	67.55	8	22.6906	0	16	0.25	0	0	43	6	0	1	6	1	0	0	0	0	0	0	0	0	0	0	0	0	0	0	0	0	0
2001	2013	C	Manufacturing	C27	Pharmaceutical manufacturing	28.64	9.28	0.15	0.23	67.75	9	22.78	0	11	0.363636	0	0	45.25	6	0	1	4	0	0	0	0	0	0	0	0.693147	0	0	0	0	0	0	0	0	0	0
2001	2014	C	Manufacturing	C27	Pharmaceutical manufacturing	30.34	9.37	0.14	0.23	65.96	10	22.87	0	11	0.363636	0	0	46.25	6	0	1	4	0	0	0	0	0	0	0	0	0	0	0	0	0	0	0	0	0	0
2001	2015	C	Manufacturing	C27	Pharmaceutical manufacturing	31.79	9.73	0.12	0.23	61.65	11	22.93	0	12	0.416667	0	0	47.25	6	0	1	4	0	0	0	0	0	0	0	0	0	0	0	0	0	0	0	0	0	0
2001	2016	C	Manufacturing	C27	Pharmaceutical manufacturing	28.37	10	0.06	0.27	64.91	12	23	0	11	0.363636	0	0	48.25	6	0	1	0	0	0	0	0	0	0	0	0	0	0	0	0	0	0	0	0	0	0
2001	2017	C	Manufacturing	C27	Pharmaceutical manufacturing	30.81	9.97	0.16	0.29	64.17	13	23.16	0	11	0.363636	0	0	49.25	6	0	1	0	0	0	0	0	0	0	4.8752	0	0	0	0	0	0	0	0	0	0	0
2001	2018	C	Manufacturing	C27	Pharmaceutical manufacturing	22.6401	10.29	0.16	0.23	60.86	14	23.62	0	14	0.5	0	0	50.25	3	0	1	0	0	0	0	0	0	0	0	0	0	0	0	0	0	0	0	0	0	0
2003	2009	C	Manufacturing	C18	Apparel manufacturing	27.97	7.78	0.203674	0.274181	57.71	5	21.0451	0	9	0.333333	0	0	43.6667		0	0	2	0	0	0	0	0	0	4.11087	0	1	0	0	0	0	0	0	0	0	0
2003	2010	C	Manufacturing	C18	Apparel manufacturing	29.33	8.03	0.176534	0.327223	58.85	6	21.0941	0	9	0.333333	0	0	44.6667	6	0	0	2	0	0	0	0	0	0	0	0	1	0	0	0	0	0	0	0	0	0
2003	2011	C	Manufacturing	C18	Apparel manufacturing	29.62	8.18	0.240654	0.332294	58.44	7	21.3087	0	9	0.333333	0	0	45.6667	6	0	0	2	0	0	0	0	0	0	5.3033	0	1	0	0	0	0	0	0	0	0	0
2003	2012	C	Manufacturing	C18	Apparel manufacturing	38.07	8.31	0.138152	0.261903	53.72	8	21.5595	0	9	0.333333	0	0	46.6667	9	0	0	2	0	0	0	0	0	0	0	0	1	0	0	0	0	0	0	0	0	0
2003	2013	C	Manufacturing	C18	Apparel manufacturing	35.05	9.28	0.1	0.29	51.94	9	21.6	0	11	0.454545	0	0	47.6667	8	0	0	3	0	0	0	0	0	0	5.3033	0	1	0	0	0	0	0	0	0	0	0
2003	2014	C	Manufacturing	C18	Apparel manufacturing	37.41	9.37	0.12	0.15	50.89	10	21.45	0	9	0.333333	0	0	48.6667	9	0	0	3	0	0	0	0	0	0	0	0	1	0	0	0	0	0	0	0	0	0
2003	2015	C	Manufacturing	C18	Apparel manufacturing	40.13	9.73	0.13	0.15	49.98	11	21.48	0	9	0.333333	0	0	49.4286	9	0	0	3	0	0	0	0	0	0	4.76873	0	1	0	0	0	0	0	0	0	0	0
2003	2016	C	Manufacturing	C18	Apparel manufacturing	40.8	10	0.14	0.13	50.25	12	21.49	0	9	0.333333	0	0	50.1667	9	0	0	0	0	0	0	0	0	0	0	0	1	0	0	0	0	0	0	0	0	0
2003	2017	C	Manufacturing	C18	Apparel manufacturing	44.88	9.97	0.15	0.16	51.88	13	21.71	0	13	0.384615	0	0	51	9	0	0	1	0	0	0	0	0	0	0	0	1	0	0	0	0	0	0	0	0	0
2003	2018	C	Manufacturing	C18	Apparel manufacturing	43.5136	10.29	0.17	0.18	52.42	14	21.83	0	11	0.363636	0	0	52	9	0	0	1	0	0	0	0	0	0	0	0	1	0	0	0	0	0	0	0	0	0
2006	2013	C	Manufacturing	C35	Special equipment manufacturing	35.56	9.28	-0.18	0.54	46.49	9	21.52	0	13	0.461538	0	1	49.5714	8	0	1	3	0	0	0	0	0	0	5.70711	1.09861	0	0	0	0	0	0	0	0	0	0
2006	2014	C	Manufacturing	C35	Special equipment manufacturing	39.51	9.37	-0.22	0.6	43.91	10	21.42	0	9	0.333333	0	0	49.3333	9	0	0	2	0	0	0	0	0	0	0	1.38629	0	0	0	0	0	0	0	0	0	0
2006	2017	C	Manufacturing	C35	Special equipment manufacturing	40.01	9.97	0.06	0.42	45.12	13	21.21	0	9	0.333333	0	0	47.5556	9	0	1	3	0	0	0	0	0	0	0	1.09861	0	0	0	0	0	0	0	0	0	0
2006	2018	C	Manufacturing	C35	Special equipment manufacturing	39.2756	10.29	0.1	0.42	43.57	14	21.3	0	10	0.3	0	0	48.5556	9	0	1	0	0	0	0	0	0	0	0	0	0	0	0	0	0	0	0	0	0	0
2007	2012	C	Manufacturing	C27	Pharmaceutical manufacturing	31.76	6.19	0.154622	0.07	59.81	8	21.7294	0	9	0.333333	1	1	50.1667	6	1	1	1	1	0	0	0	0	0	5.67229	0	0	0	0	0	0	0	0	0	0	0
2007	2013	C	Manufacturing	C27	Pharmaceutical manufacturing	30.76	6.34	0.12	0.07	58.47	9	21.81	0	7	0.428571	1	1	50.3333	6	1	1	1	1	0	0	0	0	0	0	0	0	0	0	0	0	0	0	0	0	0
2007	2014	C	Manufacturing	C27	Pharmaceutical manufacturing	34.32	6.51	0.15	0.09	57.66	10	22.02	0	9	0.444444	1	1	50	7	1	1	1	1	0	0	0	0	0	4.05178	0	0	0	0	0	0	0	0	0	0	0
2007	2015	C	Manufacturing	C27	Pharmaceutical manufacturing	36.38	6.85	0.16	0.07	54.85	11	22.05	0	9	0.555556	1	1	51	9	1	1	1	1	0	0	0	0	0	0	0	0	0	0	0	0	0	0	0	0	0
2007	2016	C	Manufacturing	C27	Pharmaceutical manufacturing	34.36	7.05	0.15	0.07	56.56	12	22.11	0	7	0.428571	1	1	51.8571	7	0	1	1	1	0	0	0	0	0	4.26268	0	0	0	0	0	0	0	0	0	0	0
2007	2017	C	Manufacturing	C27	Pharmaceutical manufacturing	34.13	7.1	0.19	0.07	56.05	13	22.26	0	7	0.428571	1	1	52.8571	7	0	1	1	1	0	0	0	0	0	5.76519	0	0	0	0	0	0	0	0	0	0	0
2007	2018	C	Manufacturing	C27	Pharmaceutical manufacturing	20.4884	7.27	0.17	0.07	58.36	14	22.38	0	7	0.428571	1	1	53.8571	3	0	1	0	0	0	0	0	0	0	0	1.09861	0	0	0	0	0	0	0	0	0	0
2008	2009	C	Manufacturing	C35	Special equipment manufacturing	25.66	7.52	0.102779	0.339231	55.25	5	21.9689	0	11	0.363636	1	0	39.3		0	1	4	0	1	0	1	2	0	4.85203	1.38629	0	0	0	0	0	0	1	2	0	1
2008	2010	C	Manufacturing	C35	Special equipment manufacturing	29.15	7.62	0.0144981	0.492085	47.21	6	22.2112	0	11	0.363636	1	0	40.4	6	1	1	4	0	1	0	1	2	0	0	1.94591	0	0	0	0	0	0	1	2	0	1
2008	2011	C	Manufacturing	C35	Special equipment manufacturing	45.24	7.73	0.181071	0.497029	43.67	7	22.4173	0	11	0.363636	1	0	41.0714	9	1	1	4	0	1	0	1	2	0	0	1.38629	0	0	0	0	0	0	1	2	0	1
2008	2012	C	Manufacturing	C35	Special equipment manufacturing	52.22	7.88	0.210494	0.472454	40.31	8	22.5262	0	11	0.363636	1	0	41.9333	12	1	1	4	0	1	0	1	2	0	0	0.693147	0	0	0	0	0	0	1	2	0	1
2008	2013	C	Manufacturing	C35	Special equipment manufacturing	48.45	8.33	0.18	0.43	40.85	9	22.6	0	11	0.363636	1	0	42.1875	10	1	1	4	0	1	0	1	2	0	4.45435	1.09861	0	0	0	0	0	0	1	2	0	1
2008	2014	C	Manufacturing	C35	Special equipment manufacturing	45.35	8.64	0.15	0.41	40.01	10	22.62	0	15	0.533333	1	0	43.8462	9	1	1	6	0	1	0	1	1	0	3.93183	2.48491	0	0	0	0	0	0	1	1	0	1
2008	2015	C	Manufacturing	C35	Special equipment manufacturing	44.79	9.3	0.17	0.4	33	11	22.7	0	11	0.363636	1	0	44.1538	9	1	1	4	0	1	0	1	1	0	0	3.04452	0	0	0	0	0	0	1	1	0	1
2008	2016	C	Manufacturing	C35	Special equipment manufacturing	42.4	9.68	0.16	0.35	33.87	12	22.75	0	11	0.363636	1	0	44.2	9	1	1	4	0	1	0	1	1	0	0	2.99573	0	0	0	0	0	0	1	1	0	1
2008	2017	C	Manufacturing	C35	Special equipment manufacturing	42.28	9.86	0.14	0.46	36.39	13	23.06	0	11	0.363636	1	0	44.1579	9	1	1	2	0	1	0	1	1	0	0	2.99573	0	0	0	0	0	0	1	1	0	1
2008	2018	C	Manufacturing	C35	Special equipment manufacturing	48.0078	10.2	0.27	0.48	37.9	14	23.37	0	11	0.545455	1	1	45.5263	10	1	1	1	0	1	0	1	1	0	0	3.09104	0	0	0	0	0	0	1	1	0	1
2018	2014	F	Wholesale and retail	F51	Wholesale trade	42.37	6.5	0.03	0.13	71.34	10	21.82	0	18	0.333333	1	0	47.7273	9	0	1	3	0	3	0	3	3	1	0	0	0	0	1	1	0	1	3	3	0	3
2018	2015	F	Wholesale and retail	F51	Wholesale trade	44.58	7.4	0.04	0.1	71.42	11	21.83	0	10	0.3	0	0	46.8889	9	0	1	1	0	0	0	0	0	0	0	0	0	0	0	0	0	0	0	0	0	0
2018	2016	F	Wholesale and retail	F51	Wholesale trade	42.22	6.98	0.06	0.43	70.16	12	22.41	0	9	0.333333	0	0	49.5	9	0	1	1	0	0	0	0	0	0	0	1.38629	0	0	0	0	0	0	0	0	0	0
2018	2017	F	Wholesale and retail	F51	Wholesale trade	43	9.93	0.13	0.66	62.96	13	23.01	0	13	0.384615	0	1	48.6364	9	0	1	1	0	1	1	0	1	0	0	2.56495	0	0	0	0	0	0	1	1	1	0
2018	2018	F	Wholesale and retail	F51	Wholesale trade	37.9873	10.18	0.14	0.48	64.16	14	22.67	0	10	0.4	0	1	45.6667	9	0	1	0	0	1	1	1	2	0	0	2.48491	0	0	0	0	0	0	1	2	1	1
2022	2011	C	Manufacturing	C27	Pharmaceutical manufacturing	26.89	8.79	0.273656	0.143136	34.18	7	20.8066	0	6	0.333333	0	1	45.625	5	0	0	1	0	0	0	0	0	0	0	0	0	0	0	0	0	0	0	0	0	0
2024	2011	F	Wholesale and retail	F52	Retail trade	66.78	8.59	0.243143	0.570792	52.45	7	24.5053	0	9	0.333333	0	1	39.75	15	0	1	3	1	0	0	0	0	0	9.01481	0	0	0	0	0	0	0	0	0	0	0
2024	2012	F	Wholesale and retail	F52	Retail trade	67.01	9.18	0.233356	0.614787	50.94	8	24.814	0	9	0.333333	0	1	40.75	15	0	1	3	1	0	0	0	0	0	7.5835	0	0	0	0	0	0	0	0	0	0	0
2024	2013	F	Wholesale and retail	F52	Retail trade	66.52	9.94	0.1	0.62	53.32	9	25.06	0	9	0.333333	0	1	41.75	15	0	1	3	1	0	0	0	0	0	7.6454	0	0	0	0	0	0	0	0	0	0	0
2024	2014	F	Wholesale and retail	F52	Retail trade	68.95	9.86	0	0.65	53.49	10	25.13	0	13	0.461538	0	1	42.8	15	0	1	4	1	0	0	0	0	0	8.61439	0	0	0	0	0	0	0	0	0	0	0
2024	2015	F	Wholesale and retail	F52	Retail trade	67.51	9.64	0.03	0.64	54.12	11	25.13	0	9	0.333333	0	0	42.25	15	0	0	3	1	0	0	0	0	0	7.6014	2.56495	0	0	0	0	0	0	0	0	0	0
2024	2016	F	Wholesale and retail	F52	Retail trade	70.06	9.3	0.02	0.64	53.09	12	25.2	0	9	0.333333	0	0	43.25	16	0	0	3	1	0	0	0	0	0	0	2.89037	0	0	0	0	0	0	0	0	0	0
2024	2017	F	Wholesale and retail	F52	Retail trade	70.53	9.26	0.01	0.49	70.28	13	25.64	0	9	0.333333	0	0	44.25	16	0	1	4	1	2	0	2	2	0	0	3.3673	0	0	0	0	0	0	2	2	0	2
2024	2018	F	Wholesale and retail	F52	Retail trade	68.6146	9.46	0.05	0.47	70.56	14	25.78	0	13	0.384615	0	1	43.7778	15	0	1	0	0	2	0	2	2	0	0	3.17805	0	0	0	0	0	0	2	2	0	2
2027	2018	L	Leasing and business services	L72	Business services	29.5929	10.18	0.373988	0.32	49.62	14	23.47	0	7	0.571429	0	1	44	6	1	1	0	0	2	1	2	2	0	6.21661	0	0	0	0	0	0	0	2	2	1	2
2029	2009	C	Manufacturing	C18	Apparel manufacturing	27.78	6.79	0.141816	0.295421	70.85	5	21.2919	0	9	0.444444	0	0	41		0	0	2	0	0	0	0	0	0	6.21661	0	1	0	0	0	0	0	0	0	0	0
2029	2010	C	Manufacturing	C18	Apparel manufacturing	25.93	6.89	0.162291	0.312808	70.75	6	21.4576	0	9	0.444444	0	0	43.75	5	0	0	2	0	0	0	0	0	0	0	0	1	0	0	0	0	0	0	0	0	0
2029	2011	C	Manufacturing	C18	Apparel manufacturing	26.19	6.72	0.186706	0.3166	70.94	7	21.6136	0	10	0.5	0	0	42.6667	4	0	1	2	0	0	0	0	0	0	7.2086	0	1	0	0	0	0	0	0	0	0	0
2029	2012	C	Manufacturing	C18	Apparel manufacturing	29.25	6.91	0.223763	0.36062	70.28	8	21.8842	0	9	0.444444	0	0	44.6667	6	0	1	2	0	0	0	0	0	0	6.4552	0	1	0	0	0	0	0	0	0	0	0
2029	2013	C	Manufacturing	C18	Apparel manufacturing	29.59	7.33	0.18	0.22	61.77	9	22.44	0	9	0.444444	0	0	46.4	6	0	1	2	0	0	0	0	0	0	5.01728	0	1	0	0	0	0	0	0	0	0	0
2029	2014	C	Manufacturing	C18	Apparel manufacturing	31.95	7.47	0.08	0.32	52.83	10	22.65	0	12	0.583333	0	0	47.4	6	0	1	2	0	0	0	0	0	0	3.76541	0	1	0	0	0	0	0	0	0	0	0
2029	2015	C	Manufacturing	C18	Apparel manufacturing	29.73	8.09	0.06	0.29	50.17	11	22.66	0	9	0.444444	0	0	50.25	6	0	1	1	0	0	0	0	0	0	6.39859	0	1	0	0	0	0	0	0	0	0	0
2030	2016	C	Manufacturing	C27	Pharmaceutical manufacturing	32.44	9.68	0.08	0.36	44.94	12	21.84	1	10	0.3	0	0	49.1667	6	0	1	4	0	1	1	1	1	0	0	0	0	0	0	0	0	0	1	1	1	1
2030	2017	C	Manufacturing	C27	Pharmaceutical manufacturing	34.65	9.86	0.06	0.38	44.22	13	22.14	1	11	0.363636	0	0	48	7	0	1	3	0	1	1	1	1	0	0	0	0	0	0	0	0	0	1	1	1	1
2030	2018	C	Manufacturing	C27	Pharmaceutical manufacturing	20.2686	10.2	0.04	0.43	46.24	14	22.26	1	9	0.333333	0	0	49	3	0	1	1	0	1	1	1	1	0	0	0	0	0	0	0	0	0	1	1	1	1
2033	2012	N	Public facilities management	N78	Public facilities management	35.33	5.08	0.217984	0.304669	69.31	8	20.9602	1	12	0.333333	0	0	42.8333	8	0	0	0	0	0	0	0	0	0	4.72739	0	0	0	0	0	0	0	0	0	0	0
2033	2013	N	Public facilities management	N78	Public facilities management	39.87	4.39	0.21	0.39	55.42	9	21.24	1	11	0.363636	0	0	43.8333	9	0	0	0	0	0	0	0	0	0	0	0	0	0	0	0	0	0	0	0	0	0
2033	2014	N	Public facilities management	N78	Public facilities management	43.77	4.45	0.18	0.36	52.36	10	21.3	1	12	0.333333	0	0	43.4286	9	0	0	1	0	0	0	0	0	0	5.36129	0	0	0	0	0	0	0	0	0	0	0
2033	2015	N	Public facilities management	N78	Public facilities management	48.1	4.81	0.15	0.22	52.31	11	21.68	1	9	0.333333	0	0	41.8	10	0	0	1	0	0	0	0	0	0	0	0	0	0	0	0	0	0	0	0	0	0
2033	2016	N	Public facilities management	N78	Public facilities management	47.56	4.43	0.12	0.2	38.88	12	21.73	1	9	0.333333	0	0	42.8	9	0	0	1	0	0	0	0	0	0	8.87514	0	0	0	0	0	0	0	0	0	0	0
2033	2017	N	Public facilities management	N78	Public facilities management	52.13	4.55	0.12	0.19	51.89	13	21.74	1	14	0.428571	0	0	44.6	12	0	0	0	0	0	0	0	0	0	5.75028	0	0	0	0	0	0	0	0	0	0	0
2033	2018	N	Public facilities management	N78	Public facilities management	46.691	4.57	0.09	0.09	49.41	14	21.71	0	9	0.333333	0	0	45.6	9	0	0	0	0	0	0	0	0	0	6.92618	0	0	0	0	0	0	0	0	0	0	0
2035	2013	C	Manufacturing	C38	Electrical machinery and equipment	32.18	8.33	0.21	0.48	49.67	9	21.4	0	9	0.333333	0	1	45.1429	6	0	0	2	0	0	0	0	0	0	0	1.09861	0	0	0	0	0	0	0	0	0	0
2035	2014	C	Manufacturing	C38	Electrical machinery and equipment	36.32	8.64	0.2	0.46	52.12	10	21.58	0	16	0.4375	0	1	46.2857	9	0	1	3	0	0	0	0	0	0	0	0.693147	0	0	0	0	0	0	0	0	0	0
2035	2017	C	Manufacturing	C38	Electrical machinery and equipment	43.57	9.86	0.2	0.5	43.46	13	22	0	10	0.4	0	1	47	9	0	1	0	0	0	0	0	0	0	0	1.38629	0	0	0	0	0	0	0	0	0	0
2035	2018	C	Manufacturing	C38	Electrical machinery and equipment	50.8498	10.2	0.26	0.46	44.34	14	22.16	0	7	0.428571	0	1	48.4286	12	0	0	0	0	0	0	0	0	0	2.3979	1.60944	0	0	0	0	0	0	0	0	0	0
2038	2014	C	Manufacturing	C27	Pharmaceutical manufacturing	39.5	9.12	0.24	0.07	54.96	10	21.72	0	6	0.333333	1	1	44.6	9	0	0	1	0	0	0	0	0	0	0	0	0	0	0	0	0	0	0	0	0	0
2038	2015	C	Manufacturing	C27	Pharmaceutical manufacturing	41.72	9.37	0.24	0.07	50.43	11	21.92	0	6	0.333333	1	1	46	9	0	0	1	0	0	0	0	0	0	0	0	0	0	0	0	0	0	0	0	0	0
2038	2016	C	Manufacturing	C27	Pharmaceutical manufacturing	42.41	8.89	0.17	0.07	51.27	12	22.05	0	8	0.5	1	1	47	9	0	1	0	0	0	0	0	0	0	0	0	0	0	0	0	0	0	0	0	0	0
2038	2017	C	Manufacturing	C27	Pharmaceutical manufacturing	42.46	9.14	0.12	0.07	50.24	13	22.13	0	6	0.333333	1	1	48	9	0	1	0	0	0	0	0	0	0	0	0	0	0	0	0	0	0	0	0	0	0
2038	2018	C	Manufacturing	C27	Pharmaceutical manufacturing	39.9524	9.42	0.13	0.07	51.09	14	22.25	0	6	0.333333	1	1	49	9	0	1	0	0	0	0	0	0	0	0	0	0	0	0	0	0	0	0	0	0	0
2039	2012	D	Electronic and gas	D44	Production and supply of electric power and heat power	56.99	3.59	-0.0384021	0.791241	53.2	7	23.4646	1	12	0.333333	0	0	50.3333	12	0	0	4	0	0	0	0	0	0	3.04452	0	0	0	0	0	0	0	0	0	0	0
2039	2013	D	Electronic and gas	D44	Production and supply of electric power and heat power	48.98	4.33	0.07	0.78	49.65	8	23.49	1	15	0.4	0	0	51.3333	10	0	1	6	1	0	0	0	0	0	0	0	0	0	0	0	0	0	0	0	0	0
2039	2014	D	Electronic and gas	D44	Production and supply of electric power and heat power	46.66	4.49	-0.05	0.8	45.88	9	23.57	1	11	0.363636	0	0	53.1667	9	0	1	6	1	0	0	0	0	0	0	0	0	0	0	0	0	0	0	0	0	0
2039	2015	D	Electronic and gas	D44	Production and supply of electric power and heat power	49.92	4.81	0.14	0.79	46.63	10	23.65	1	16	0.375	0	0	53.5	11	0	1	7	1	0	0	0	0	0	0	0	0	0	0	0	0	0	0	0	0	0
2039	2016	D	Electronic and gas	D44	Production and supply of electric power and heat power	51.62	4.52	0.15	0.76	44.02	11	23.63	1	16	0.375	0	0	53.1667	12	0	1	5	0	0	0	0	0	0	0	0	0	0	0	0	0	0	0	0	0	0
2039	2017	D	Electronic and gas	D44	Production and supply of electric power and heat power	54.14	4.85	0.06	0.76	40.74	12	23.58	1	12	0.333333	0	1	53	12	0	1	5	0	0	0	0	0	0	0	0	0	0	0	0	0	0	0	0	0	0
2041	2014	A	Agriculture	A01	Agriculture	27.28	7.39	0.24	0.26	69.6	9	21.97	0	19	0.421053	0	1	48.25	5	0	1	3	2	0	0	0	0	0	6.73161	0	0	0	0	0	0	0	0	0	0	0
2041	2015	A	Agriculture	A01	Agriculture	33.67	7.76	0.19	0.26	67.81	10	22.1	0	12	0.333333	0	0	49	6	0	1	2	1	0	0	0	0	0	6.77822	0	0	0	0	0	0	0	0	0	0	0
2041	2016	A	Agriculture	A01	Agriculture	33.48	7.85	0.16	0.26	68.75	11	22.18	0	12	0.333333	0	0	50	6	0	1	0	0	0	0	0	0	0	5.51165	0	0	0	0	0	0	0	0	0	0	0
2041	2017	A	Agriculture	A01	Agriculture	30.42	7.94	0.15	0.18	68.44	12	22.22	0	13	0.307692	0	1	49.5	6	0	1	2	0	0	0	0	0	0	0	0	0	0	0	0	0	0	0	0	0	0
2041	2018	A	Agriculture	A01	Agriculture	30.5304	8.08	0.04	0.15	69.55	13	22.22	0	12	0.333333	0	1	50.5	6	0	1	2	0	0	0	0	0	0	0	0.693147	0	0	0	0	0	0	0	0	0	0
2042	2012	C	Manufacturing	C17	Textile manufacturing	46.41	7.88	0.138492	0.589165	69.41	7	22.7366	0	12	0.416667	0	1	47.75	9	0	1	2	0	0	0	0	0	0	3.71357	0	1	0	0	0	0	0	0	0	0	0
2042	2013	C	Manufacturing	C17	Textile manufacturing	46.8	8.33	0.03	0.61	67.83	8	22.8	0	11	0.454545	0	1	45.6667	9	0	1	2	0	0	0	0	0	0	0	0	1	0	0	0	0	0	0	0	0	0
2042	2014	C	Manufacturing	C17	Textile manufacturing	53.46	8.64	0.06	0.58	65.23	9	22.79	0	12	0.416667	0	1	46.6667	12	0	1	2	0	0	0	0	0	0	3.43399	0	1	0	0	0	0	0	0	0	0	0
2042	2017	C	Manufacturing	C17	Textile manufacturing	56.17	9.86	0.13	0.61	67.74	12	23.12	0	9	0.333333	0	1	50.5	12	0	1	2	0	0	0	0	0	0	0	0	1	0	0	0	0	0	0	0	0	0
2042	2018	C	Manufacturing	C17	Textile manufacturing	56.2697	10.2	0.12	0.55	64.61	13	23.5	0	10	0.4	0	1	48.8571	12	0	1	2	0	0	0	0	0	0	5.70711	0	1	0	0	0	0	0	0	0	0	0
2044	2017	Q	Health and social work	Q83	Health	50.11	9.93	0.11	0.4	49.52	12	22.51	0	12	0.333333	0	1	44.6667	12	0	1	1	0	0	0	0	0	0	0	0	0	0	0	0	0	0	0	0	0	0
2044	2018	Q	Health and social work	Q83	Health	47.9677	10.18	0.11	0.45	51.85	13	23.25	0	11	0.363636	0	1	45.3	9	0	1	0	0	0	0	0	0	0	4.72739	0	0	0	0	0	0	0	0	0	0	0
2046	2014	C	Manufacturing	C34	General equipment manufacturing	36.5	6.51	0.04	0.48	43.56	9	21.44	1	15	0.333333	0	0	50.6667	9	0	1	1	0	0	0	0	0	0	0	0	0	0	0	0	0	0	0	0	0	0
2046	2015	C	Manufacturing	C34	General equipment manufacturing	34.44	6.85	0.01	0.4	45.98	10	21.55	1	12	0.333333	0	0	48.6	7	0	1	1	0	0	0	0	0	0	0	0	0	0	0	0	0	0	0	0	0	0
2046	2016	C	Manufacturing	C34	General equipment manufacturing	34.1	7.05	-0.14	0.46	51.89	11	21.53	1	9	0.333333	0	0	48.3333	7	0	1	2	0	0	0	0	0	0	0	0.693147	0	0	0	0	0	0	0	0	0	0
2046	2017	C	Manufacturing	C34	General equipment manufacturing	33.88	7.1	0.01	0.41	54.92	12	21.57	1	13	0.384615	0	1	50.1	6	0	1	0	0	0	0	0	0	0	0	0	0	0	0	0	0	0	0	0	0	0
2046	2018	C	Manufacturing	C34	General equipment manufacturing	31.3898	7.27	0.02	0.41	64.11	13	22.04	1	9	0.333333	1	1	51.1111	6	0	0	0	0	0	0	0	0	0	0	0	0	0	0	0	0	0	0	0	0	0
2051	2014	E	Construction	E48	Civil engineering construction	35.78	9.12	0.14	0.68	71.41	8	23.53	1	12	0.416667	1	1	45.1111	8	0	1	6	3	1.33333	0	1.33333	2	1	0	2.07944	0	0	1	1	0	1	1.33333	2	0	1.33333
2051	2015	E	Construction	E48	Civil engineering construction	38.39	9.37	0.14	0.68	65.39	9	23.61	1	9	0.333333	1	1	46.875	9	0	1	5	2	1.33333	0	1.33333	2	1	0	1.38629	0	0	1	1	0	1	1.33333	2	0	1.33333
2051	2016	E	Construction	E48	Civil engineering construction	38.04	8.89	0.16	0.68	67.53	10	23.71	1	8	0.5	1	1	47.4444	9	0	1	1	1	1.33333	0	1.33333	2	1	0	0	0	0	1	1	0	1	1.33333	2	0	1.33333
2051	2017	E	Construction	E48	Civil engineering construction	40.73	9.14	0.18	0.59	69.18	11	23.66	1	9	0.444444	1	1	48.4444	9	0	1	2	1	1.33333	0	1.33333	2	1	0	1.38629	0	0	1	1	0	1	1.33333	2	0	1.33333
2051	2018	E	Construction	E48	Civil engineering construction	50.4916	9.42	0.17	0.53	67.27	12	23.64	1	8	0.375	1	1	47.5	12	0	1	1	0	1.25	0	1.25	2	1	3.66356	1.79176	0	0	1	1	0	1	1.25	2	0	1.25
2054	2013	C	Manufacturing	C26	Chemical materials manufacturing	44.79	8.33	0.09	0.21	55.53	7	21.47	0	9	0.333333	0	1	47.25	9	1	1	0	0	3	2	1	3	0	3.89488	0.693147	1	0	0	0	0	0	3	3	2	1
2054	2014	C	Manufacturing	C26	Chemical materials manufacturing	44.01	8.64	0.09	0.24	54.85	8	21.54	0	9	0.333333	0	1	48.3333	9	1	1	0	0	3	2	1	3	0	4.59107	0	1	0	0	0	0	0	3	3	2	1
2054	2015	C	Manufacturing	C26	Chemical materials manufacturing	44.76	9.3	0.06	0.31	56.98	9	21.68	0	12	0.5	0	1	49.3333	9	1	1	1	1	3	2	1	3	0	4.62967	0	1	0	0	0	0	0	3	3	2	1
2054	2016	C	Manufacturing	C26	Chemical materials manufacturing	44.45	9.68	0.17	0.21	54.32	10	21.64	0	12	0.5	0	1	50.5556	9	1	1	1	1	3	2	1	3	0	4.39445	0	1	0	0	0	0	0	3	3	2	1
2054	2017	C	Manufacturing	C26	Chemical materials manufacturing	47.92	9.86	0.08	0.31	55.26	11	21.8	0	9	0.333333	0	1	51.5556	9	1	1	2	1	3	2	1	3	0	4.78164	0	1	0	0	0	0	0	3	3	2	1
2054	2018	C	Manufacturing	C26	Chemical materials manufacturing	48.5546	10.2	0.02	0.34	59.51	12	21.83	0	9	0.333333	0	1	52.5556	10	1	1	0	0	3	2	1	3	0	3.58352	0	1	0	0	0	0	0	3	3	2	1
2056	2011	C	Manufacturing	C38	Electrical machinery and equipment	32.83	8.18	0.1404	0.268859	62.18	5	22.0489	0	7	0.428571	1	1	46	6	0	1	1	0	0	0	0	0	0	6.25575	1.60944	0	0	0	0	0	0	0	0	0	0
2056	2012	C	Manufacturing	C38	Electrical machinery and equipment	33.09	8.31	0.0312056	0.261345	60.16	6	22.1411	0	7	0.428571	1	1	46.5	6	0	1	2	0	0	0	0	0	0	6.25767	0.693147	0	0	0	0	0	0	0	0	0	0
2056	2013	C	Manufacturing	C38	Electrical machinery and equipment	37.23	9.28	-0.08	0.36	60.22	7	22.17	0	7	0.428571	1	1	47.6667	9	0	1	2	0	0	0	0	0	0	2.45101	2.3979	0	0	0	0	0	0	0	0	0	0
2056	2014	C	Manufacturing	C38	Electrical machinery and equipment	35.49	9.37	0.1	0.32	58.32	8	22.2	0	8	0.375	1	1	48.8333	8	0	1	2	0	0	0	0	0	0	0	1.60944	0	0	0	0	0	0	0	0	0	0
2056	2015	C	Manufacturing	C38	Electrical machinery and equipment	32.56	9.73	0.12	0.31	58.94	9	22.29	0	9	0.555556	1	1	49.6667	6	0	1	2	0	0	0	0	0	0	0	1.38629	0	0	0	0	0	0	0	0	0	0
2056	2016	C	Manufacturing	C38	Electrical machinery and equipment	37.22	10	0.09	0.31	61.91	10	22.36	0	8	0.5	1	1	50.8333	9	0	1	1	0	0	0	0	0	0	0	1.60944	0	0	0	0	0	0	0	0	0	0
2056	2017	C	Manufacturing	C38	Electrical machinery and equipment	42.96	9.97	0.12	0.32	59.73	11	22.49	0	8	0.5	1	1	51.8333	9	0	1	2	0	0	0	0	0	0	0	2.19722	0	0	0	0	0	0	0	0	0	0
2056	2018	C	Manufacturing	C38	Electrical machinery and equipment	37.4537	10.29	0.14	0.3	63.38	12	22.6	0	8	0.5	1	1	51.5	9	0	0	0	0	0	0	0	0	0	0	2.63906	0	0	0	0	0	0	0	0	0	0
2062	2009	E	Construction	E48	Civil engineering construction	23.35	8.14	0.221594	0.725627	75.74	3	22.2607	0	9	0.333333	0	0	46		0	0	1	0	0	0	0	0	0	6.85751	0	0	0	0	0	0	0	0	0	0	0
2062	2010	E	Construction	E48	Civil engineering construction	29.35	8.41	0.206679	0.719272	73.81	4	22.5332	0	9	0.333333	0	0	47	6	0	0	1	0	0	0	0	0	0	4.4856	0	0	0	0	0	0	0	0	0	0	0
2062	2011	E	Construction	E48	Civil engineering construction	32.41	8.79	0.170896	0.748213	71.13	5	22.8126	0	9	0.333333	0	0	48	6	0	0	1	0	0	0	0	0	0	4.61512	0	0	0	0	0	0	0	0	0	0	0
2062	2012	E	Construction	E48	Civil engineering construction	29.58	8.89	0.0599054	0.76295	71.86	6	22.9518	0	9	0.333333	0	0	49	6	0	0	1	0	0	0	0	0	0	4.39888	0	0	0	0	0	0	0	0	0	0	0
2062	2013	E	Construction	E48	Civil engineering construction	34.44	8.7	0.05	0.79	70.02	7	23.15	0	9	0.333333	0	0	50	7	0	0	1	0	0	0	0	0	0	4.75359	0.693147	0	0	0	0	0	0	0	0	0	0
2062	2014	E	Construction	E48	Civil engineering construction	33.71	8.94	0.07	0.8	69.45	8	23.25	0	11	0.272727	0	0	51	6	0	0	1	0	0	0	0	0	0	3.99268	1.09861	0	0	0	0	0	0	0	0	0	0
2062	2015	E	Construction	E48	Civil engineering construction	37.99	9.77	0.08	0.81	68.84	9	23.36	0	11	0.545455	0	0	50.25	9	0	0	2	0	0	0	0	0	0	4.87153	0	0	0	0	0	0	0	0	0	0	0
2062	2016	E	Construction	E48	Civil engineering construction	37.41	9.73	0.08	0.82	67.78	10	23.42	0	9	0.333333	0	0	51.25	9	0	0	0	0	0	0	0	0	0	4.69043	0	0	0	0	0	0	0	0	0	0	0
2062	2017	E	Construction	E48	Civil engineering construction	37.48	9.93	0.08	0.79	68.09	11	23.31	0	10	0.4	0	0	52.25	9	0	0	0	0	0	0	0	0	0	5.25227	0	0	0	0	0	0	0	0	0	0	0
2063	2012	I	Information and technology	I65	Software and information technology service	34.59	7.88	0.247961	0.116626	59.11	6	20.8223	0	9	0.333333	0	1	44.1429	7	1	1	2	0	0	0	0	0	0	0	1.09861	0	0	0	0	0	0	0	0	0	0
2063	2013	I	Information and technology	I65	Software and information technology service	39.48	8.33	0.26	0.1	54.69	7	21.05	0	9	0.333333	0	1	44.8333	9	1	1	2	0	0	0	0	0	0	4.53475	2.63906	0	0	0	0	0	0	0	0	0	0
2063	2014	I	Information and technology	I65	Software and information technology service	39.59	8.64	0.23	0.09	44.97	8	21.32	0	11	0.454545	0	1	43.3333	9	1	1	2	0	0	0	0	0	0	0	3.46574	0	0	0	0	0	0	0	0	0	0
2063	2015	I	Information and technology	I65	Software and information technology service	47.39	9.3	0.11	0.16	37.83	9	21.37	0	9	0.333333	0	1	41.1111	9	1	1	1	0	0	0	0	0	0	0	3.17805	0	0	0	0	0	0	0	0	0	0
2063	2016	I	Information and technology	I65	Software and information technology service	46.58	9.68	0.07	0.16	35.48	10	21.43	0	11	0.363636	0	1	42.9091	9	1	1	3	0	0	0	0	0	0	0	3.04452	0	0	0	0	0	0	0	0	0	0
2063	2017	I	Information and technology	I65	Software and information technology service	47.18	9.86	0.08	0.2	33.78	11	21.57	0	9	0.333333	0	1	42.7273	9	1	1	3	0	0	0	0	0	0	0	1.60944	0	0	0	0	0	0	0	0	0	0
2063	2018	I	Information and technology	I65	Software and information technology service	36.1698	10.2	0.08	0.16	33.79	12	21.64	0	12	0.416667	0	1	43.9231	9	1	1	0	0	0	0	0	0	0	0	2.89037	0	0	0	0	0	0	0	0	0	0
2064	2011	C	Manufacturing	C28	Chemical fiber manufacturing	55.47	8.18	0.210373	0.145515	57.31	5	21.3883	0	9	0.333333	0	0	43	12	0	1	3	1	0	0	0	0	0	6.21661	0	1	0	0	0	0	0	0	0	0	0
2064	2012	C	Manufacturing	C28	Chemical fiber manufacturing	54.78	8.31	0.0307775	0.235281	56.98	6	21.4853	0	9	0.333333	0	0	44	12	0	1	4	1	0	0	0	0	0	0	0	1	0	0	0	0	0	0	0	0	0
2064	2013	C	Manufacturing	C28	Chemical fiber manufacturing	54.62	9.28	0.01	0.32	56.84	7	21.61	0	10	0.4	0	0	39.6667	12	0	1	5	1	0	0	0	0	0	0	0.693147	1	0	0	0	0	0	0	0	0	0
2064	2014	C	Manufacturing	C28	Chemical fiber manufacturing	49.73	9.37	0.16	0.33	52.29	8	21.74	0	9	0.333333	0	0	40.5	11	0	1	5	1	0	0	0	0	0	0	0.693147	1	0	0	0	0	0	0	0	0	0
2064	2015	C	Manufacturing	C28	Chemical fiber manufacturing	50.15	9.73	0.16	0.29	49.54	9	22.21	0	10	0.4	0	1	42.1111	12	0	1	5	1	0	0	0	0	0	6.90875	0.693147	1	0	0	0	0	0	0	0	0	0
2064	2016	C	Manufacturing	C28	Chemical fiber manufacturing	50.27	10	0.08	0.38	46.97	10	22.41	0	11	0.454545	0	1	42.5556	12	0	1	3	1	1	1	0	1	0	0	0	1	0	0	0	0	0	1	1	1	0
2064	2017	C	Manufacturing	C28	Chemical fiber manufacturing	53.8	9.97	-0.1	0.44	46.97	11	22.41	0	9	0.333333	0	1	43.5556	12	0	1	3	1	1	1	0	1	0	0	0	1	0	0	0	0	0	1	1	1	0
2064	2018	C	Manufacturing	C28	Chemical fiber manufacturing	54.6079	10.29	0.12	0.39	46.97	12	22.44	0	9	0.333333	0	1	44	12	0	1	1	1	1	1	0	1	0	1.60944	1.09861	1	0	0	0	0	0	1	1	1	0
2065	2016	I	Information and technology	I65	Software and information technology service	46.35	8.89	0.15	0.23	52.33	10	23.14	0	11	0.454545	0	1	47.8	9	0	1	2	0	1	0	1	1	0	1.79176	0.693147	0	0	0	0	0	0	1	1	0	1
2065	2017	I	Information and technology	I65	Software and information technology service	52.02	9.14	0.1	0.28	52.39	11	23.24	0	10	0.4	0	1	48.5385	12	0	0	1	0	1	0	1	1	0	0	0.693147	0	0	0	0	0	0	1	1	0	1
2069	2012	A	Agriculture	A04	Fishery	35.57	6.32	0.225529	0.38496	70.6	6	22.2094	0	7	0.571429	1	1	42.96	8	1	0	1	0	0	0	0	0	1	7.6014	0	0	0	1	1	0	1	0	0	0	0
2069	2013	A	Agriculture	A04	Fishery	50.48	6.53	0.04	0.48	69.94	7	22.32	0	7	0.571429	1	1	45.2963	12	1	0	1	0	0	0	0	0	1	0	0	0	0	1	1	0	1	0	0	0	0
2069	2014	A	Agriculture	A04	Fishery	50.04	6.57	0.04	0.54	69.14	8	22.39	0	10	0.6	1	1	45	12	1	0	2	0	0	0	0	0	1	0	1.09861	0	0	1	1	0	1	0	0	0	0
2069	2015	A	Agriculture	A04	Fishery	43.08	6.88	-0.33	0.76	69.3	9	22.31	0	7	0.571429	1	1	45.8636	9	1	0	2	0	0	0	0	0	0	0	0	0	0	0	0	0	0	0	0	0	0
2069	2016	A	Agriculture	A04	Fishery	45.96	6.66	-0.24	0.8	69.21	10	22.22	0	6	0.5	1	1	44.9091	9	1	0	3	0	0	0	0	0	0	0	0	0	0	0	0	0	0	0	0	0	0
2070	2009	C	Manufacturing	C17	Textile manufacturing	29.66	6.79	0.0693126	0.648054	74.42	3	21.0871	0	9	0.333333	0	1	39.5		0	0	4	1	0	0	0	0	0	0	0	1	0	0	0	0	0	0	0	0	0
2070	2010	C	Manufacturing	C17	Textile manufacturing	26.91	6.89	0.119077	0.623722	71.21	4	21.1557	0	8	0.375	0	1	40.5	5	0	0	4	1	0	0	0	0	0	0	0	1	0	0	0	0	0	0	0	0	0
2070	2011	C	Manufacturing	C17	Textile manufacturing	23.38	6.72	0.10227	0.471406	69.76	5	21.4303	0	7	0.428571	0	1	43	3	0	1	4	1	0	0	0	0	0	0	0	1	0	0	0	0	0	0	0	0	0
2070	2012	C	Manufacturing	C17	Textile manufacturing	33.27	6.91	0.0620999	0.430569	60.4	6	21.4177	0	9	0.444444	1	1	41.875	6	0	1	4	1	0	0	0	0	0	3.71357	0	1	0	0	0	0	0	0	0	0	0
2070	2013	C	Manufacturing	C17	Textile manufacturing	32.67	7.33	0.03	0.51	58.88	7	21.93	0	5	0.6	1	1	44.8333	6	0	0	2	0	0	0	0	0	0	0	0	1	0	0	0	0	0	0	0	0	0
2070	2014	C	Manufacturing	C17	Textile manufacturing	35.39	7.47	0.02	0.44	48.92	8	21.81	0	5	0.6	1	1	45.1667	8	0	0	2	0	0	0	0	0	0	5.80061	0	1	0	0	0	0	0	0	0	0	0
2070	2015	C	Manufacturing	C17	Textile manufacturing	37.84	8.09	0.01	0.69	43.59	9	21.8	0	6	0.615385	1	1	44.7143	9	0	0	2	0	0	0	0	0	0	0	0	1	0	0	0	0	0	0	0	0	0
2070	2016	C	Manufacturing	C17	Textile manufacturing	37.63	8.96	-0.18	0.72	32.83	10	21.72	0	5	0.6	1	1	45	9	0	0	3	0	0	0	0	0	0	0	0	1	0	0	0	0	0	0	0	0	0
2073	2013	C	Manufacturing	C35	Special equipment manufacturing	32.72	7.24	0.07	0.5	36.58	7	22.57	0	9	0.444444	0	0	48.5	6	0	0	1	1	1	0	1	1	0	0	1.38629	0	0	0	0	0	0	1	1	0	1
2073	2014	C	Manufacturing	C35	Special equipment manufacturing	34.85	7.39	0.04	0.51	33.3	8	22.63	0	11	0.363636	0	1	46.5714	7	1	0	1	1	1	0	1	1	0	4.61512	1.38629	0	0	0	0	0	0	1	1	0	1
2073	2015	C	Manufacturing	C35	Special equipment manufacturing	43.18	7.76	0.06	0.56	33.14	9	22.79	0	7	0.428571	0	1	47.0769	9	1	0	1	1	1	0	1	1	1	0	3.09104	0	0	1	1	0	1	1	1	0	1
2073	2016	C	Manufacturing	C35	Special equipment manufacturing	39	7.85	0.05	0.45	37.62	10	22.81	0	7	0.428571	0	1	46.0909	9	1	0	1	1	1	0	1	1	1	0	1.79176	0	0	1	1	0	1	1	1	0	1
2073	2017	C	Manufacturing	C35	Special equipment manufacturing	39.46	7.94	-0.17	0.41	34.92	11	22.83	0	11	0.545455	0	1	43.2222	9	1	0	1	1	1	0	1	1	1	0	1.09861	0	0	1	1	0	1	1	1	0	1
2073	2018	C	Manufacturing	C35	Special equipment manufacturing	21.6303	8.08	0.02	0.42	32.97	12	22.85	0	9	0.444444	0	1	44	3	1	1	1	1	1	0	1	1	1	0	0	0	0	1	1	0	1	1	1	0	1
2078	2013	C	Manufacturing	C22	Paper production	29.62	7.24	0.05	0.71	74.4	7	23.44	0	7	0.428571	1	1	48.9091	6	0	0	1	1	0	0	0	0	0	0	0	1	0	0	0	0	0	0	0	0	0
2078	2014	C	Manufacturing	C22	Paper production	29.21	7.39	0.06	0.65	79.99	8	23.49	0	7	0.428571	1	1	49.9091	6	0	0	1	1	0	0	0	0	0	0	0	1	0	0	0	0	0	0	0	0	0
2078	2015	C	Manufacturing	C22	Paper production	35.2	7.76	0.1	0.64	66.98	9	23.51	0	7	0.428571	1	1	50.9091	8	0	0	1	1	0	0	0	0	0	0	0.693147	1	0	0	0	0	0	0	0	0	0
2078	2016	C	Manufacturing	C22	Paper production	40.78	7.85	0.11	0.63	65.94	10	23.7	0	12	0.5	1	1	49.7143	9	0	1	0	1	0	0	0	0	0	0	0.693147	1	0	0	0	0	0	0	0	0	0
2078	2017	C	Manufacturing	C22	Paper production	45.82	7.94	0.15	0.59	62.42	11	23.73	0	7	0.428571	1	0	51.25	9	0	1	1	0	0	0	0	0	0	0	1.09861	1	0	0	0	0	0	0	0	0	0
2079	2014	C	Manufacturing	C39	Computers and communications equipment	45.91	9.86	0.03	0.13	54.51	8	21.1	0	8	0.5	1	1	52.2857	9	1	0	1	0	0	0	0	0	0	0	2.07944	0	0	0	0	0	0	0	0	0	0
2079	2015	C	Manufacturing	C39	Computers and communications equipment	32.31	9.64	0.03	0.13	47.89	9	21.12	0	8	0.5	1	1	50.6	6	0	1	1	0	0	0	0	0	0	0	0	0	0	0	0	0	0	0	0	0	0
2079	2016	C	Manufacturing	C39	Computers and communications equipment	40.93	9.3	0.01	0.13	43.06	10	21.12	0	7	0.428571	1	1	51.6	9	0	1	2	0	0	0	0	0	0	0	0.693147	0	0	0	0	0	0	0	0	0	0
2079	2017	C	Manufacturing	C39	Computers and communications equipment	38.09	9.26	0.09	0.14	42.61	11	21.29	0	7	0.428571	1	1	51	9	0	1	0	0	1	0	1	1	0	0	0	0	0	0	0	0	0	1	1	0	1
2079	2018	C	Manufacturing	C39	Computers and communications equipment	37.2444	9.46	0.09	0.18	42.01	12	21.41	0	9	0.333333	1	1	50.2857	9	0	1	0	0	1.33333	1	1.33333	3	1.5	0	0	0	0	1.5	1.5	0	1.5	1.33333	3	1	1.33333
2080	2011	C	Manufacturing	C30	Nonmetallic mineral production	35.3	7.94	0.182993	0.485304	74.68	5	22.2331	1	10	0.3	0	0	48.7143	8	0	1	2	0	0	0	0	0	0	0	0	1	0	0	0	0	0	0	0	0	0
2080	2012	C	Manufacturing	C30	Nonmetallic mineral production	34.36	8.1	0.056969	0.481498	70.48	6	22.2577	1	12	0.416667	0	0	49.2	7	0	1	2	0	0	0	0	0	0	0	0	1	0	0	0	0	0	0	0	0	0
2080	2013	C	Manufacturing	C30	Nonmetallic mineral production	31.93	8.75	0.06	0.55	68.49	7	22.5	1	9	0.333333	0	0	50.5556	6	0	0	2	0	0	0	0	0	0	0	0	1	0	0	0	0	0	0	0	0	0
2080	2014	C	Manufacturing	C30	Nonmetallic mineral production	38.86	9.12	0.05	0.6	74.42	8	22.59	1	8	0.375	0	0	51.5556	9	0	0	1	0	0	0	0	0	0	0	1.38629	1	0	0	0	0	0	0	0	0	0
2080	2015	C	Manufacturing	C30	Nonmetallic mineral production	41.43	9.37	0.06	0.66	70.72	9	22.81	1	12	0.333333	0	0	51.75	9	0	0	1	0	0	0	0	0	0	0	0	1	0	0	0	0	0	0	0	0	0
2080	2016	C	Manufacturing	C30	Nonmetallic mineral production	38.74	8.89	0.12	0.61	67.49	10	22.8	1	9	0.333333	0	0	52.75	9	0	0	1	0	0	0	0	0	0	0	0	1	0	0	0	0	0	0	0	0	0
2080	2017	C	Manufacturing	C30	Nonmetallic mineral production	46.45	9.14	0.06	0.6	80.97	11	23.75	1	9	0.333333	0	0	53.75	9	0	0	1	0	0	0	0	0	0	0	1.09861	1	0	0	0	0	0	0	0	0	0
2080	2018	C	Manufacturing	C30	Nonmetallic mineral production	39.4103	9.42	0.09	0.59	80.38	12	23.83	1	14	0.357143	0	0	53.7143	9	0	0	0	0	0	0	0	0	0	0	1.79176	1	0	0	0	0	0	0	0	0	0
2081	2013	E	Construction	E50	Architectural decoration and other construction industry	34.97	9.94	0.3	0.68	63.74	7	23.31	0	9	0.333333	0	0	48	7	0	1	2	0	0	0	0	0	0	5.84644	2.30259	0	0	0	0	0	0	0	0	0	0
2081	2014	E	Construction	E50	Architectural decoration and other construction industry	33.96	9.86	0.32	0.69	58.72	8	23.61	0	10	0.3	0	0	49	6	0	1	2	0	0	0	0	0	0	3.61092	3.09104	0	0	0	0	0	0	0	0	0	0
2081	2015	E	Construction	E50	Architectural decoration and other construction industry	41.42	9.64	0.29	0.66	59.03	9	23.8	0	10	0.4	0	0	49.3333	9	0	1	1	0	0	0	0	0	0	0	3.3673	0	0	0	0	0	0	0	0	0	0
2081	2016	E	Construction	E50	Architectural decoration and other construction industry	40.35	9.3	0.2	0.65	56.28	10	23.93	0	13	0.384615	0	1	46.1429	9	0	1	2	0	0	0	0	0	0	0	2.83321	0	0	0	0	0	0	0	0	0	0
2081	2017	E	Construction	E50	Architectural decoration and other construction industry	40.85	9.26	0.18	0.62	58.09	11	24.01	0	12	0.416667	0	1	47.1429	9	0	0	2	0	0	0	0	0	0	0	2.19722	0	0	0	0	0	0	0	0	0	0
2081	2018	E	Construction	E50	Architectural decoration and other construction industry	31.523	9.46	0.18	0.58	57.51	12	24.06	0	11	0.272727	0	1	43.6667	6	0	0	1	0	0	0	0	0	0	0	2.63906	0	0	0	0	0	0	0	0	0	0
2082	2013	C	Manufacturing	C32	Nonferrous metal smelting	34.79	9.28	0.08	0.3	46.78	7	21.17	0	9	0.333333	0	1	38	7	0	1	3	0	1	1	0	1	0	0	0	1	0	0	0	0	0	1	1	1	0
2082	2014	C	Manufacturing	C32	Nonferrous metal smelting	37.43	9.37	0.1	0.23	45.51	8	21.16	0	11	0.454545	0	1	38	9	0	1	3	0	1	1	0	1	0	0	0	1	0	0	0	0	0	1	1	1	0
2082	2015	C	Manufacturing	C32	Nonferrous metal smelting	37.91	9.73	0.09	0.16	41.91	9	21.16	0	11	0.454545	0	1	38	9	0	1	2	0	1	1	0	1	0	0	0	1	0	0	0	0	0	1	1	1	0
2082	2016	C	Manufacturing	C32	Nonferrous metal smelting	36.54	10	0.05	0.17	45.03	10	21.2	0	9	0.333333	1	1	38	9	0	1	1	0	1	1	0	1	0	0	0.693147	1	0	0	0	0	0	1	1	1	0
2084	2009	C	Manufacturing	C33	Metal product manufacturing	27.64	7.52	0.0703012	0.465127	80.12	3	21.1325	0	9	0.333333	0	0	45.8		1	1	1	0	0	0	0	0	0	4.61512	0	1	0	0	0	0	0	0	0	0	0
2084	2010	C	Manufacturing	C33	Metal product manufacturing	28.69	7.62	0.0309264	0.457086	70.42	4	21.1355	0	13	0.461538	0	0	46.8	6	1	1	1	0	0	0	0	0	0	0	0	1	0	0	0	0	0	0	0	0	0
2084	2011	C	Manufacturing	C33	Metal product manufacturing	53.06	7.73	0.0959915	0.480567	67.06	5	21.2003	0	9	0.333333	0	0	46.75	12	1	0	0	0	0	0	0	0	0	4.61512	1.09861	1	0	0	0	0	0	0	0	0	0
2084	2012	C	Manufacturing	C33	Metal product manufacturing	55.02	7.88	0.00527304	0.510379	65.34	6	21.1965	0	10	0.3	0	0	47.75	12	1	0	0	0	0	0	0	0	0	3.78419	0	1	0	0	0	0	0	0	0	0	0
2084	2013	C	Manufacturing	C33	Metal product manufacturing	52.75	8.33	0.05	0.53	64.16	7	21.24	0	10	0.4	0	0	49.125	12	1	0	0	0	0	0	0	0	0	0	0	1	0	0	0	0	0	0	0	0	0
2084	2014	C	Manufacturing	C33	Metal product manufacturing	52.18	8.64	0.05	0.52	63.33	8	21.22	0	9	0.333333	0	0	50.25	12	1	0	0	0	0	0	0	0	0	0	0	1	0	0	0	0	0	0	0	0	0
2084	2015	C	Manufacturing	C33	Metal product manufacturing	50.56	9.3	0.05	0.51	56.96	9	21.25	0	10	0.3	0	0	50.8889	12	1	0	0	0	0	0	0	0	0	0	0	1	0	0	0	0	0	0	0	0	0
2084	2016	C	Manufacturing	C33	Metal product manufacturing	49.57	9.68	0.05	0.38	55.43	10	21.33	0	13	0.461538	0	0	49.4444	11	1	1	0	0	0	0	0	0	0	0	0	1	0	0	0	0	0	0	0	0	0
2084	2017	C	Manufacturing	C33	Metal product manufacturing	46.48	9.86	0.07	0.33	56.43	11	21.35	0	9	0.333333	0	0	47.3333	9	1	1	0	0	0	0	0	0	0	0	1.09861	1	0	0	0	0	0	0	0	0	0
2084	2018	C	Manufacturing	C33	Metal product manufacturing	49.5226	10.2	0.07	0.31	58.76	12	21.62	0	9	0.444444	0	0	49.6667	11	1	1	0	0	0	0	0	0	0	4.49216	1.60944	1	0	0	0	0	0	0	0	0	0
2092	2011	C	Manufacturing	C26	Chemical materials manufacturing	56.32	2.88	0.0630986	0.314845	49.76	5	22.9921	1	20	0.45	0	1	47.0769	12	0	0	7	0	0	0	0	0	0	4.35414	0	1	0	0	0	0	0	0	0	0	0
2092	2012	C	Manufacturing	C26	Chemical materials manufacturing	58.62	2.88	0.0736845	0.5037	36.75	6	23.4496	1	13	0.384615	0	1	48.3571	12	0	0	6	0	0	0	0	0	0	5.64545	1.38629	1	0	0	0	0	0	0	0	0	0
2092	2013	C	Manufacturing	C26	Chemical materials manufacturing	51.9	2.88	0.04	0.67	36.12	7	23.81	1	14	0.357143	0	1	50.5455	12	0	0	7	0	0	0	0	0	0	5.44242	0.693147	1	0	0	0	0	0	0	0	0	0
2092	2014	C	Manufacturing	C26	Chemical materials manufacturing	47.99	2.92	0.01	0.65	44.59	8	23.94	1	17	0.411765	0	1	49.6667	9	0	0	9	0	0	0	0	0	0	5.52545	2.56495	1	0	0	0	0	0	0	0	0	0
2092	2015	C	Manufacturing	C26	Chemical materials manufacturing	48.08	3.45	0.04	0.68	37.97	9	24.18	1	13	0.384615	0	1	46.4444	10	0	0	6	0	0	0	0	0	0	0	2.07944	1	0	0	0	0	0	0	0	0	0
2092	2016	C	Manufacturing	C26	Chemical materials manufacturing	47.56	4.15	0.02	0.68	39.52	10	24.33	1	13	0.384615	0	1	46.0769	9	0	0	5	0	0	0	0	0	0	0	0.693147	1	0	0	0	0	0	0	0	0	0
2092	2017	C	Manufacturing	C26	Chemical materials manufacturing	46.48	4.1	0.13	0.64	51.83	11	24.57	1	20	0.428571	0	1	46.6667	9	0	0	3	0	0	0	0	0	0	0	2.77259	1	0	0	0	0	0	0	0	0	0
2092	2018	C	Manufacturing	C26	Chemical materials manufacturing	42.7333	4.21	0.14	0.66	52.18	12	24.74	1	13	0.384615	0	1	46.25	9	0	0	1	0	0	0	0	0	0	8.88077	2.07944	1	0	0	0	0	0	0	0	0	0
2093	2011	I	Information and technology	I65	Software and information technology service	28.52	6.72	0.13556	0.328846	72.15	5	21.1139	0	7	0.428571	0	1	48.5714	6	0	0	2	0	0	0	0	0	0	0	0	0	0	0	0	0	0	0	0	0	0
2093	2012	I	Information and technology	I65	Software and information technology service	32.44	6.91	0.111512	0.403164	71.91	6	21.3454	0	7	0.428571	0	1	42.8333	6	0	0	2	0	0	0	0	0	0	0	0	0	0	0	0	0	0	0	0	0	0
2093	2013	I	Information and technology	I65	Software and information technology service	33.53	7.33	0.06	0.4	65.72	7	21.47	0	9	0.444444	1	1	44.1429	6	0	0	2	0	0	0	0	0	0	0	0	0	0	0	0	0	0	0	0	0	0
2093	2014	I	Information and technology	I65	Software and information technology service	35.68	7.47	0.08	0.44	64.68	8	21.55	0	11	0.545455	1	1	45.1429	8	0	0	2	0	0	0	0	0	0	0	0	0	0	0	0	0	0	0	0	0	0
2093	2015	I	Information and technology	I65	Software and information technology service	35.49	8.09	0.04	0.46	61.99	9	21.6	0	11	0.545455	1	1	40.7143	8	0	0	1	0	0	0	0	0	0	0	0	0	0	0	0	0	0	0	0	0	0
2093	2016	I	Information and technology	I65	Software and information technology service	38.76	8.96	0.03	0.53	60.87	10	21.77	0	7	0.428571	0	1	42.1429	9	0	0	3	0	0	0	0	0	0	0	0	0	0	0	0	0	0	0	0	0	0
2093	2017	I	Information and technology	I65	Software and information technology service	38.06	9.15	0.04	0.38	62.18	11	22.24	0	7	0.428571	0	1	43.1429	9	0	0	2	0	0	0	0	0	0	0	1.09861	0	0	0	0	0	0	0	0	0	0
2093	2018	I	Information and technology	I65	Software and information technology service	21.6488	9.5	0.05	0.36	61.44	12	22.27	0	9	0.333333	1	1	43.625	3	0	0	0	0	0	0	0	0	0	0	0.693147	0	0	0	0	0	0	0	0	0	0
2098	2009	C	Manufacturing	C41	Other manufacturing	30.25	6.79	0.0380557	0.525939	69.9	3	20.9341	0	9	0.333333	0	0	42.25		0	1	3	0	0	0	0	0	0	0	0	0	0	0	0	0	0	0	0	0	0
2098	2010	C	Manufacturing	C41	Other manufacturing	28.52	6.89	0.0579457	0.522114	66.51	4	20.9568	0	9	0.333333	0	0	41.2	6	0	1	4	0	0	0	0	0	0	0	0	0	0	0	0	0	0	0	0	0	0
2098	2011	C	Manufacturing	C41	Other manufacturing	29.08	6.72	0.0928651	0.515529	68.97	5	21.0093	0	10	0.3	0	0	41.3333	6	0	1	4	0	0	0	0	0	0	0	0	0	0	0	0	0	0	0	0	0	0
2098	2012	C	Manufacturing	C41	Other manufacturing	31.98	6.91	0.102904	0.503066	67.29	6	21.0223	0	9	0.333333	0	0	43.5	6	0	1	4	0	0	0	0	0	0	0	0	0	0	0	0	0	0	0	0	0	0
2098	2013	C	Manufacturing	C41	Other manufacturing	35.42	7.33	0.06	0.55	59.59	7	21	0	10	0.3	0	0	44.75	8	0	1	4	0	0	0	0	0	0	0	0	0	0	0	0	0	0	0	0	0	0
2098	2014	C	Manufacturing	C41	Other manufacturing	39.64	7.47	0.1	0.51	59.73	8	21	0	10	0.4	1	1	47	9	0	1	3	0	0	0	0	0	0	0	0	0	0	0	0	0	0	0	0	0	0
2098	2015	C	Manufacturing	C41	Other manufacturing	45.16	8.09	0.12	0.5	63.51	9	21.04	0	9	0.333333	1	1	48.6	9	0	1	2	0	0	0	0	0	0	0	1.09861	0	0	0	0	0	0	0	0	0	0
2098	2016	C	Manufacturing	C41	Other manufacturing	46.66	8.96	0.08	0.29	65.65	10	21.11	0	12	0.5	0	1	45.4	9	0	1	1	0	0	0	0	0	0	0	0	0	0	0	0	0	0	0	0	0	0
2098	2017	C	Manufacturing	C41	Other manufacturing	46.55	9.15	0.11	0.23	64.15	11	21.1	0	15	0.266667	0	1	45.8333	9	0	1	0	0	0	0	0	0	0	0	0	0	0	0	0	0	0	0	0	0	0
2102	2009	C	Manufacturing	C27	Pharmaceutical manufacturing	24.23	6.79	0.00291662	0.668632	65.58	3	20.9324	0	9	0.333333	0	0	42		0	1	1	0	0	0	0	0	0	5.3033	0	0	0	0	0	0	0	0	0	0	0
2102	2010	C	Manufacturing	C27	Pharmaceutical manufacturing	28.86	6.89	0.0168023	0.677748	59.71	4	20.9911	0	9	0.333333	0	0	43	6	0	1	2	0	0	0	0	0	0	0	0	0	0	0	0	0	0	0	0	0	0
2102	2011	C	Manufacturing	C27	Pharmaceutical manufacturing	21.2	6.72	-0.170486	0.646278	62.95	5	21.2406	0	10	0.3	0	0	44	3	0	1	2	0	0	0	0	0	0	0	0	0	0	0	0	0	0	0	0	0	0
2102	2012	C	Manufacturing	C27	Pharmaceutical manufacturing	27.46	6.91	-0.227021	0.726185	50.73	6	21.2611	0	12	0.416667	0	0	42.6	5	0	1	2	0	0	0	0	0	0	0	0.693147	0	0	0	0	0	0	0	0	0	0
2102	2015	C	Manufacturing	C27	Pharmaceutical manufacturing	44.32	8.09	0	0.54	52.85	9	22.22	0	9	0.333333	0	0	44.8333	9	0	1	1	0	0	0	0	0	0	0	1.60944	0	0	0	0	0	0	0	0	0	0
2102	2016	C	Manufacturing	C27	Pharmaceutical manufacturing	42.39	8.96	0.08	0.4	57.47	10	22.31	0	12	0.333333	0	0	45.2857	9	0	1	1	0	0	0	0	0	0	0	0	0	0	0	0	0	0	0	0	0	0
2102	2017	C	Manufacturing	C27	Pharmaceutical manufacturing	40.52	9.15	0.07	0.36	47.39	11	22.69	0	9	0.333333	0	0	46.2857	9	0	1	1	0	0	0	0	0	0	3.51155	0	0	0	0	0	0	0	0	0	0	0
2102	2018	C	Manufacturing	C27	Pharmaceutical manufacturing	42.2664	9.5	0.06	0.35	49.83	12	22.83	0	14	0.357143	0	0	47.2857	9	0	1	0	0	0	0	0	0	0	0	0	0	0	0	0	0	0	0	0	0	0
2103	2013	L	Leasing and business services	L72	Business services	52.1	9.28	0.05	0.36	68.25	6	20.88	0	9	0.333333	0	0	40.1667	12	1	0	2	1	0	0	0	0	0	3.73385	0	0	0	0	0	0	0	0	0	0	0
2103	2014	L	Leasing and business services	L72	Business services	52.51	9.37	0.02	0.36	67.06	7	20.88	0	11	0.454545	0	0	41.1429	12	1	1	2	1	0	0	0	0	0	0	0	0	0	0	0	0	0	0	0	0	0
2103	2015	L	Leasing and business services	L72	Business services	52.15	9.73	0.01	0.36	67.35	8	20.88	0	11	0.454545	0	0	42.1429	12	1	1	2	1	0	0	0	0	0	0	0	0	0	0	0	0	0	0	0	0	0
2103	2016	L	Leasing and business services	L72	Business services	51.37	10	0.07	0.24	69.33	9	21.49	0	11	0.272727	0	0	43.1667	12	0	0	2	1	0	0	0	0	0	0	0	0	0	0	0	0	0	0	0	0	0
2103	2017	L	Leasing and business services	L72	Business services	51.68	9.97	0.07	0.35	70.29	10	21.69	0	12	0.416667	0	1	41.3333	12	0	0	1	1	0	0	0	0	0	0	0	0	0	0	0	0	0	0	0	0	0
2106	2012	C	Manufacturing	C39	Computers and communications equipment	32.88	7.88	0.199797	0.116143	51.23	5	21.7492	1	13	0.307692	0	0	48.3333	6	0	1	3	0	0	0	0	0	0	0	0	0	0	0	0	0	0	0	0	0	0
2106	2013	C	Manufacturing	C39	Computers and communications equipment	32.65	8.33	0.06	0.1	49.39	6	21.75	1	12	0.333333	0	0	49.5	6	0	1	3	0	0	0	0	0	0	0	1.09861	0	0	0	0	0	0	0	0	0	0
2106	2014	C	Manufacturing	C39	Computers and communications equipment	31.54	8.64	0.02	0.2	41.28	7	22.37	1	17	0.294118	0	0	49.625	6	0	1	3	0	0	0	0	0	0	0	0	0	0	0	0	0	0	0	0	0	0
2106	2015	C	Manufacturing	C39	Computers and communications equipment	35.39	9.3	0	0.2	38.21	8	22.36	1	13	0.307692	0	0	47	8	0	1	1	0	0	0	0	0	0	0	0	0	0	0	0	0	0	0	0	0	0
2106	2016	C	Manufacturing	C39	Computers and communications equipment	34.79	9.68	-0.16	0.18	35.3	9	22.18	1	12	0.333333	0	0	48.3333	7	0	1	1	0	0	0	0	0	0	0	0.693147	0	0	0	0	0	0	0	0	0	0
2110	2009	C	Manufacturing	C31	Ferrous metal smelting	26.9	6.79	0.0131187	0.629897	82.53	2	22.6803	1	7	0.428571	1	0	51.25		0	0	4	1	0	0	0	0	0	5.3924	1.60944	1	0	0	0	0	0	0	0	0	0
2110	2010	C	Manufacturing	C31	Ferrous metal smelting	28.72	6.89	0.0160623	0.644501	85.38	3	22.7296	1	7	0.428571	1	0	52.25	6	0	0	5	1	0	0	0	0	0	0	0	1	0	0	0	0	0	0	0	0	0
2110	2011	C	Manufacturing	C31	Ferrous metal smelting	26.09	6.72	0.0410266	0.644824	78.9	4	22.7576	1	11	0.454545	0	0	50.2	4	0	0	6	1	0	0	0	0	0	0	1.38629	1	0	0	0	0	0	0	0	0	0
2110	2012	C	Manufacturing	C31	Ferrous metal smelting	37.11	6.91	0.0892588	0.672046	79.73	5	22.9229	1	7	0.428571	0	0	50.2	9	0	0	4	0	0	0	0	0	0	0	0.693147	1	0	0	0	0	0	0	0	0	0
2110	2013	C	Manufacturing	C31	Ferrous metal smelting	37.45	7.33	-0.08	0.69	80.64	6	22.89	1	7	0.428571	0	0	48.6	9	0	0	3	0	0	0	0	0	0	3.97241	0	1	0	0	0	0	0	0	0	0	0
2110	2014	C	Manufacturing	C31	Ferrous metal smelting	41.53	7.47	0.02	0.7	78.78	7	22.88	1	9	0.444444	0	0	47.6	9	0	0	3	0	0	0	0	0	0	4.04808	0.693147	1	0	0	0	0	0	0	0	0	0
2110	2015	C	Manufacturing	C31	Ferrous metal smelting	40.53	8.09	0.01	0.68	77.13	8	22.81	1	9	0.444444	0	0	48.6	9	0	0	3	0	0	0	0	0	0	4.47734	1.09861	1	0	0	0	0	0	0	0	0	0
2110	2016	C	Manufacturing	C31	Ferrous metal smelting	45.14	8.96	-0.33	0.77	76.55	9	22.69	1	7	0.428571	0	0	50.25	9	0	0	2	1	0	0	0	0	0	0	0.693147	1	0	0	0	0	0	0	0	0	0
2110	2017	C	Manufacturing	C31	Ferrous metal smelting	45.48	9.15	0.21	0.42	83.35	10	23.26	1	12	0.5	0	0	50.8	9	0	0	1	0	0	0	0	0	0	4.65615	0	1	0	0	0	0	0	0	0	0	0
2121	2011	C	Manufacturing	C40	Instrument manufacturing	36.71	7.73	0.158546	0.459242	61.33	4	21.4742	0	12	0.333333	1	1	39.5	9	0	1	1	0	0	0	0	0	0	0	3.98898	0	0	0	0	0	0	0	0	0	0
2121	2012	C	Manufacturing	C40	Instrument manufacturing	32.11	7.88	0.0598926	0.537601	56.97	5	21.676	0	14	0.285714	1	1	40	6	0	1	1	0	0	0	0	0	0	0	3.21888	0	0	0	0	0	0	0	0	0	0
2121	2013	C	Manufacturing	C40	Instrument manufacturing	33.57	8.33	0.07	0.54	56.91	6	21.74	0	16	0.375	1	1	43.8182	6	0	1	2	0	1	1	0	1	0	0	3.7612	0	0	0	0	0	0	1	1	1	0
2121	2014	C	Manufacturing	C40	Instrument manufacturing	38.12	8.64	0.07	0.54	52.5	7	21.81	0	14	0.428571	1	1	44.5	9	0	0	2	0	1	1	0	1	0	0	2.30259	0	0	0	0	0	0	1	1	1	0
2121	2015	C	Manufacturing	C40	Instrument manufacturing	39.65	9.3	0.09	0.68	56.19	8	22.27	0	9	0.333333	1	1	45.7	9	0	0	2	0	1	1	0	1	0	0	3.3322	0	0	0	0	0	0	1	1	1	0
2121	2016	C	Manufacturing	C40	Instrument manufacturing	39.97	9.68	0.1	0.76	53.34	9	23.06	0	11	0.363636	1	1	45.1	9	0	1	1	0	1	1	0	1	0	0	3.49651	0	0	0	0	0	0	1	1	1	0
2121	2017	C	Manufacturing	C40	Instrument manufacturing	39.61	9.86	0.11	0.77	52.22	10	23.23	0	11	0.363636	1	1	46.1	9	0	1	1	0	1	1	0	1	0	6.03292	3.43399	0	0	0	0	0	0	1	1	1	0
2121	2018	C	Manufacturing	C40	Instrument manufacturing	41.8579	10.2	0.12	0.68	56.3	11	23.46	0	9	0.333333	1	1	47.1	9	0	1	1	0	1	1	0	1	0	0	3.49651	0	0	0	0	0	0	1	1	1	0
2122	2009	C	Manufacturing	C34	General equipment manufacturing	26.38	7.78	0.278929	0.54929	74.77	2	22.4047	0	9	0.333333	1	1	48.8		0	0	2	0	0	0	0	0	0	6.68586	0	0	0	0	0	0	0	0	0	0	0
2122	2010	C	Manufacturing	C34	General equipment manufacturing	24.39	8.03	0.185359	0.311177	68.87	3	22.4882	0	9	0.333333	1	1	51.25	3	0	0	2	0	0	0	0	0	0	3.72666	1.60944	0	0	0	0	0	0	0	0	0	0
2122	2011	C	Manufacturing	C34	General equipment manufacturing	31.72	8.18	0.16078	0.282362	62.77	4	22.6007	0	8	0.375	0	1	50.25	6	0	0	2	0	0	0	0	0	0	4.04305	0	0	0	0	0	0	0	0	0	0	0
2122	2012	C	Manufacturing	C34	General equipment manufacturing	34.42	8.31	0.09111	0.300827	61.26	5	22.6895	0	12	0.416667	0	1	51.25	7	0	0	3	0	0	0	0	0	0	3.8712	0	0	0	0	0	0	0	0	0	0	0
2122	2013	C	Manufacturing	C34	General equipment manufacturing	35.4	9.28	0.04	0.3	60.78	6	22.71	0	9	0.333333	0	1	47.5	8	0	0	3	0	0	0	0	0	0	2.6174	0	0	0	0	0	0	0	0	0	0	0
2128	2011	B	Mining	B06	Mining and washing of coal	28.36	4.46	0.373988	0.475117	86.04	4	22.7333	1	12	0.333333	0	0	44.2	6	0	1	1	0	0	0	0	0	0	0	0	1	0	0	0	0	0	0	0	0	0
2128	2012	B	Mining	B06	Mining and washing of coal	35.88	4.53	0.373988	0.395258	81.83	5	22.8101	1	16	0.3125	0	0	45.2	8	0	1	1	0	0	0	0	0	0	0	0	1	0	0	0	0	0	0	0	0	0
2128	2013	B	Mining	B06	Mining and washing of coal	42.05	5.19	0.3	0.37	81.84	6	22.92	1	12	0.333333	0	0	45.5	9	0	0	0	0	0	0	0	0	0	0	0	1	0	0	0	0	0	0	0	0	0
2128	2014	B	Mining	B06	Mining and washing of coal	41.95	5.19	0.15	0.36	81.03	7	23.01	1	12	0.333333	0	0	46.5	9	0	0	0	0	0	0	0	0	0	0	0	1	0	0	0	0	0	0	0	0	0
2129	2018	C	Manufacturing	C38	Electrical machinery and equipment	39.3699	10.29	0.05	0.58	45.66	11	24.16	1	16	0.4375	0	1	40.1	9	0	1	0	0	0	0	0	0	0	0	0	0	0	0	0	0	0	0	0	0	0
2133	2011	K	Real estate	K70	Real estate	20.39	8.18	0.116269	0.721646	48.11	4	22.6635	0	12	0.416667	0	1	39.7778	3	0	1	3	0	0	0	0	0	0	5.6204	0	0	0	0	0	0	0	0	0	0	0
2144	2014	C	Manufacturing	C17	Textile manufacturing	36.03	9.37	0.05	0.15	56.22	7	21.5	0	10	0.4	0	1	46.6	9	0	0	3	0	0	0	0	0	0	0	0	1	0	0	0	0	0	0	0	0	0
2144	2015	C	Manufacturing	C17	Textile manufacturing	37.38	9.73	0.07	0.22	37.43	8	21.51	0	10	0.4	0	1	46.8	9	0	0	3	0	0	0	0	0	0	3.73767	0	1	0	0	0	0	0	0	0	0	0
2144	2018	C	Manufacturing	C17	Textile manufacturing	38.3836	10.29	0.06	0.17	37.91	11	21.43	0	9	0.333333	1	0	51.6	9	0	1	2	0	0	0	0	0	0	1.94591	0	1	0	0	0	0	0	0	0	0	0
2145	2018	C	Manufacturing	C26	Chemical materials manufacturing	38.6629	4.67	0.14	0.47	50	11	22.46	0	10	0.3	0	1	48.7143	9	0	0	0	0	0	0	0	0	0	0	0	1	0	0	0	0	0	0	0	0	0
2146	2013	K	Real estate	K70	Real estate	55.93	5.44	0.26	0.77	75.7	6	24.42	0	9	0.333333	0	1	41.75	12	0	1	2	1	0	0	0	0	0	6.80738	0	0	0	0	0	0	0	0	0	0	0
2146	2014	K	Real estate	K70	Real estate	55.87	5.61	0.28	0.79	73.43	7	24.81	0	9	0.333333	0	1	43.4286	12	0	1	2	1	0	0	0	0	0	7.52858	0	0	0	0	0	0	0	0	0	0	0
2146	2017	K	Real estate	K70	Real estate	57	6.42	0.18	0.83	74.74	10	25.71	0	11	0.363636	0	1	44.125	12	0	1	2	1	0	0	0	0	0	6.38146	0	0	0	0	0	0	0	0	0	0	0
2153	2009	I	Information and technology	I65	Software and information technology service	28.72	7.24	0.249311	0.14864	84.99	2	20.4775	0	6	0.333333	1	1	41.75		1	0	0	0	0	0	0	0	0	0	0	0	0	0	0	0	0	0	0	0	0
2153	2010	I	Information and technology	I65	Software and information technology service	25.56	7.36	0.200304	0.142455	82.87	3	20.5829	0	6	0.333333	1	1	42.8333	5	1	0	0	0	1	1	0	1	0	0	0	0	0	0	0	0	0	1	1	1	0
2153	2011	I	Information and technology	I65	Software and information technology service	28.23	7.94	0.276981	0.153494	84.11	4	20.791	0	7	0.428571	1	1	45	6	1	1	0	0	0	0	0	0	0	0	0	0	0	0	0	0	0	0	0	0	0
2153	2012	I	Information and technology	I65	Software and information technology service	32.8	8.1	0.270118	0.135856	85.78	5	20.9874	0	7	0.428571	1	1	44.1429	6	1	1	0	0	0	0	0	0	0	0	0	0	0	0	0	0	0	0	0	0	0
2153	2013	I	Information and technology	I65	Software and information technology service	31.33	8.75	0.25	0.13	84.45	6	21.15	0	6	0.5	1	1	46.5	6	1	1	0	0	0	0	0	0	0	0	0	0	0	0	0	0	0	0	0	0	0
2153	2014	I	Information and technology	I65	Software and information technology service	34.3	9.12	0.23	0.22	81.64	7	21.59	0	7	0.571429	1	1	47.5	7	1	1	0	0	0	0	0	0	0	0	0	0	0	0	0	0	0	0	0	0	0
2153	2015	I	Information and technology	I65	Software and information technology service	35.49	9.37	0.21	0.23	78.05	8	21.63	0	6	0.5	1	1	48.5	8	1	1	0	0	0	0	0	0	0	0	0	0	0	0	0	0	0	0	0	0	0
2153	2016	I	Information and technology	I65	Software and information technology service	32.98	8.89	0.11	0.12	83.42	9	22.39	0	6	0.5	1	1	50	6	1	1	0	0	0	0	0	0	0	0	0	0	0	0	0	0	0	0	0	0	0
2153	2017	I	Information and technology	I65	Software and information technology service	32.04	9.14	0.08	0.15	82.64	10	22.52	0	10	0.5	1	1	51	6	1	1	1	0	0	0	0	0	0	0	0	0	0	0	0	0	0	0	0	0	0
2153	2018	I	Information and technology	I65	Software and information technology service	32.2163	9.42	0.08	0.2	81.7	11	22.64	0	8	0.5	1	1	51.8333	6	1	0	1	0	0	0	0	0	0	0	0	0	0	0	0	0	0	0	0	0	0
2154	2013	C	Manufacturing	C18	Apparel manufacturing	29.15	9.28	0.19	0.45	59.31	6	22.29	0	9	0.333333	1	1	43.8333	6	0	1	1	0	1	0	1	1	0	0	0	1	0	0	0	0	0	1	1	0	1
2154	2014	C	Manufacturing	C18	Apparel manufacturing	31.85	9.37	0.06	0.43	57.24	7	22.25	0	8	0.375	0	1	44.8333	6	0	1	1	0	1	0	1	1	0	0	0	1	0	0	0	0	0	1	1	0	1
2155	2011	B	Mining	B09	Nonferrous metal mining	35.04	5.47	0.096617	0.348367	49.46	4	21.8672	1	7	0.428571	0	0	44.6667	8	0	0	4	0	0	0	0	0	0	0	0	1	0	0	0	0	0	0	0	0	0
2155	2012	B	Mining	B09	Nonferrous metal mining	35.06	5.68	0.237566	0.318846	46.45	5	22.0245	1	7	0.428571	0	0	45.1667	8	0	0	4	0	0	0	0	0	0	0	1.09861	1	0	0	0	0	0	0	0	0	0
2155	2013	B	Mining	B09	Nonferrous metal mining	38.29	5.7	0.2	0.32	44.55	6	22.2	1	8	0.375	0	0	45.5	9	0	0	4	0	0	0	0	0	0	4.61512	0	1	0	0	0	0	0	0	0	0	0
2155	2014	B	Mining	B09	Nonferrous metal mining	26.91	5.84	0.06	0.3	46.05	7	22.22	1	9	0.444444	0	0	46	5	0	0	4	0	0	0	0	0	0	4.61512	1.60944	1	0	0	0	0	0	0	0	0	0
2155	2015	B	Mining	B09	Nonferrous metal mining	31.8	6.78	0.04	0.34	44.43	8	22.31	1	7	0.428571	0	0	47	6	0	0	3	0	0	0	0	0	0	5.2007	1.09861	1	0	0	0	0	0	0	0	0	0
2155	2016	B	Mining	B09	Nonferrous metal mining	34.36	7.09	0.01	0.4	51.88	9	22.47	1	9	0.555556	1	0	48.875	7	0	0	2	0	0	0	0	0	0	4.61512	0	1	0	0	0	0	0	0	0	0	0
2155	2017	B	Mining	B09	Nonferrous metal mining	34.38	7.07	0.03	0.33	52.83	10	22.59	1	7	0.428571	0	0	51.4	7	0	0	2	0	0	0	0	0	0	4.61512	0	1	0	0	0	0	0	0	0	0	0
2155	2018	B	Mining	B09	Nonferrous metal mining	35.9611	7.33	0.07	0.33	50.33	11	22.65	1	7	0.428571	0	0	52.4	8	0	0	0	0	0	0	0	0	0	4.70953	0	1	0	0	0	0	0	0	0	0	0
2161	2013	C	Manufacturing	C39	Computers and communications equipment	56.94	8.33	0.1	0.2	46.9	6	21.3	0	8	0.375	1	1	46.875	12	0	0	2	0	0	0	0	0	0	1.54244	1.79176	0	0	0	0	0	0	0	0	0	0
2161	2014	C	Manufacturing	C39	Computers and communications equipment	56.37	8.64	0.03	0.08	36.17	7	21.18	0	6	0.5	0	1	48.2	12	0	0	2	0	0	0	0	0	0	2.3979	1.09861	0	0	0	0	0	0	0	0	0	0
2161	2015	C	Manufacturing	C39	Computers and communications equipment	57.32	9.3	0.03	0.13	37.84	8	21.27	0	8	0.615385	0	1	49.2	12	0	0	4	0	0	0	0	0	0	0	2.30259	0	0	0	0	0	0	0	0	0	0
2161	2016	C	Manufacturing	C39	Computers and communications equipment	55.5	9.68	0.01	0.14	36.12	9	21.35	0	9	0.615385	0	1	48	12	1	0	2	0	4	0	4	4	1	0	0.693147	0	0	1	1	0	1	4	4	0	4
2161	2017	C	Manufacturing	C39	Computers and communications equipment	54.97	9.86	0.02	0.23	35.2	10	21.48	0	9	0.444444	0	1	49	12	1	1	2	0	4	0	4	4	1	0	0.693147	0	0	1	1	0	1	4	4	0	4
2162	2009	C	Manufacturing	C30	Nonmetallic mineral production	26.15	8.14	0.0361976	0.445656	75.59	2	21.2375	0	10	0.5	0	0	55.125		1	1	5	0	0	0	0	0	0	0	1.09861	1	0	0	0	0	0	0	0	0	0
2162	2010	C	Manufacturing	C30	Nonmetallic mineral production	28.65	8.41	0.0275752	0.47785	75.23	3	21.2488	0	9	0.444444	0	1	54.2222	6	1	1	5	0	0	0	0	0	0	0	0	1	0	0	0	0	0	0	0	0	0
2162	2011	C	Manufacturing	C30	Nonmetallic mineral production	26.13	8.79	0.0376419	0.512812	70.67	4	21.3345	0	9	0.444444	0	1	54.75	4	1	1	5	0	0	0	0	0	0	2.83321	0	1	0	0	0	0	0	0	0	0	0
2162	2012	C	Manufacturing	C30	Nonmetallic mineral production	47.89	8.89	-0.227973	0.635235	63.62	5	21.3687	0	10	0.5	1	1	55.125	9	1	1	5	0	0	0	0	0	0	4.39445	0	1	0	0	0	0	0	0	0	0	0
2162	2013	C	Manufacturing	C30	Nonmetallic mineral production	47.16	8.7	-0.33	0.72	58.66	6	21.35	0	10	0.4	1	0	55.125	9	1	1	3	0	0	0	0	0	0	2.48491	0	1	0	0	0	0	0	0	0	0	0
2162	2016	C	Manufacturing	C30	Nonmetallic mineral production	46.48	9.73	0.02	0.62	61.4	9	21.49	0	11	0.454545	0	1	54.8571	9	1	1	0	0	0	0	0	0	0	0	0	1	0	0	0	0	0	0	0	0	0
2162	2017	C	Manufacturing	C30	Nonmetallic mineral production	47.53	9.93	0.02	0.59	58.94	10	21.45	0	9	0.444444	0	1	55.125	9	1	1	0	0	0	0	0	0	0	0	0	1	0	0	0	0	0	0	0	0	0
2162	2018	C	Manufacturing	C30	Nonmetallic mineral production	45.2775	10.18	0.02	0.58	59.25	11	21.47	0	11	0.545455	0	1	55.125	9	1	1	0	0	0	0	0	0	0	0	0	1	0	0	0	0	0	0	0	0	0
2165	2013	C	Manufacturing	C26	Chemical materials manufacturing	30.89	9.94	0.09	0.43	46.26	6	21.29	0	9	0.333333	0	1	45.5714	6	0	1	0	0	0	0	0	0	0	2.77259	0	1	0	0	0	0	0	0	0	0	0
2165	2014	C	Manufacturing	C26	Chemical materials manufacturing	35.49	9.86	0.05	0.46	43.54	7	21.33	0	12	0.333333	0	1	45.7778	8	0	1	3	0	0	0	0	0	0	4.88741	0	1	0	0	0	0	0	0	0	0	0
2165	2015	C	Manufacturing	C26	Chemical materials manufacturing	40.29	9.64	0.1	0.42	41.04	8	21.3	0	10	0.4	0	1	46.125	9	0	1	4	0	0	0	0	0	0	0	0.693147	1	0	0	0	0	0	0	0	0	0
2165	2016	C	Manufacturing	C26	Chemical materials manufacturing	41.02	9.3	0.1	0.39	41.86	9	21.31	0	10	0.4	0	1	47.125	9	0	1	3	0	0	0	0	0	0	3.71357	0	1	0	0	0	0	0	0	0	0	0
2165	2017	C	Manufacturing	C26	Chemical materials manufacturing	43.12	9.26	0.1	0.36	46.53	10	21.64	0	12	0.416667	0	1	48.125	9	0	1	3	0	0	0	0	0	0	5.28275	0	1	0	0	0	0	0	0	0	0	0
2165	2018	C	Manufacturing	C26	Chemical materials manufacturing	44.6009	9.46	0.03	0.46	45.89	11	21.8	0	9	0.333333	0	1	47.7	9	0	1	1	0	0	0	0	0	0	0	0	1	0	0	0	0	0	0	0	0	0
2170	2015	C	Manufacturing	C26	Chemical materials manufacturing	37.29	9.3	0.12	0.49	63.59	8	21.87	0	12	0.5	1	0	52.6667	9	0	1	4	0	2	2	0	2	0	5.73979	1.94591	1	0	0	0	0	0	2	2	2	0
2170	2016	C	Manufacturing	C26	Chemical materials manufacturing	38.92	9.68	0.09	0.51	47.81	9	22.09	0	10	0.3	1	0	54.2	9	0	1	2	0	2	2	0	2	0	0	2.3979	1	0	0	0	0	0	2	2	2	0
2170	2017	C	Manufacturing	C26	Chemical materials manufacturing	37.23	9.86	0.04	0.5	52.27	10	22.16	0	9	0.333333	1	0	50.8	9	0	1	1	0	2	2	0	2	0	4.03424	2.63906	1	0	0	0	0	0	2	2	2	0
2170	2018	C	Manufacturing	C26	Chemical materials manufacturing	40.0378	10.2	-0.06	0.58	54.83	11	22.26	0	9	0.333333	1	0	45.4286	9	0	1	0	0	2	2	0	2	0	2.60269	1.94591	1	0	0	0	0	0	2	2	2	0
2174	2009	I	Information and technology	I64	Internet and related services	24.99	6.79	0.0378751	0.411397	75.4	2	20.3495	0	9	0.333333	0	0	38		0	0	4	0	0	0	0	0	0	2.77259	0	0	0	0	0	0	0	0	0	0	0
2174	2010	I	Information and technology	I64	Internet and related services	21.75	6.89	0.0449631	0.350169	62.78	3	20.3495	0	9	0.333333	0	0	38	3	0	0	4	0	0	0	0	0	0	0	0	0	0	0	0	0	0	0	0	0	0
2174	2011	I	Information and technology	I64	Internet and related services	24.22	6.72	0.0490984	0.481931	62.4	4	20.3495	0	9	0.333333	0	0	38.5	3	0	1	4	0	0	0	0	0	0	0	0	0	0	0	0	0	0	0	0	0	0
2174	2012	I	Information and technology	I64	Internet and related services	26.82	6.91	0.00316888	0.495141	55.27	5	20.3495	0	15	0.4	0	0	39.5	5	0	1	4	0	0	0	0	0	0	0	0	0	0	0	0	0	0	0	0	0	0
2174	2013	I	Information and technology	I64	Internet and related services	32.35	7.33	0.02	0.57	54.92	6	20.35	0	9	0.333333	0	0	41	6	0	0	1	0	0	0	0	0	0	0	0	0	0	0	0	0	0	0	0	0	0
2174	2014	I	Information and technology	I64	Internet and related services	38.84	7.47	-0.12	0.55	62.03	7	20.3495	0	9	0.333333	0	0	42	9	0	0	1	0	0	0	0	0	0	0	0	0	0	0	0	0	0	0	0	0	0
2174	2015	I	Information and technology	I64	Internet and related services	33.62	9.77	0.373988	0.35	84.84	8	21.04	0	13	0.25	1	0	38	6	0	0	1	0	0	0	0	0	0	4.30676	0	0	0	0	0	0	0	0	0	0	0
2174	2016	I	Information and technology	I64	Internet and related services	28.96	9.73	0.33	0.25	76	9	21.8	0	9	0.333333	1	0	38	6	0	0	0	0	0	0	0	0	0	0	0	0	0	0	0	0	0	0	0	0	0
2175	2009	I	Information and technology	I64	Internet and related services	26.58	5.68	0.0340512	0.356134	56.54	2	20.3495	0	6	0.5	0	1	47.3333		0	0	2	0	0	0	0	0	0	3.63759	0	0	0	0	0	0	0	0	0	0	0
2175	2010	I	Information and technology	I64	Internet and related services	25.84	5.69	0.0177955	0.349042	51.58	3	20.3495	0	5	0.4	0	1	48.3333	5	0	0	1	0	0	0	0	0	0	0	0	0	0	0	0	0	0	0	0	0	0
2175	2011	I	Information and technology	I64	Internet and related services	25.68	5.13	0.0209173	0.319374	39.64	4	20.3495	0	5	0.4	0	1	45.5	4	0	0	1	0	0	0	0	0	0	0	0	0	0	0	0	0	0	0	0	0	0
2175	2012	I	Information and technology	I64	Internet and related services	27.41	5.31	0.0301487	0.318591	34.88	5	20.3495	0	5	0.4	0	1	41.4286	5	0	0	1	0	1	1	1	1	0	0	0	0	0	0	0	0	0	1	1	1	1
2176	2018	C	Manufacturing	C38	Electrical machinery and equipment	42.635	7.28	0.07	0.54	32.89	11	22.94	0	7	0.428571	1	1	49.2222	9	0	0	0	0	0	0	0	0	0	0	0	0	0	0	0	0	0	0	0	0	0
2178	2017	M	Scientific research and technical services	M74	Special technical services	49.19	9.93	0.04	0.44	42.74	10	21.56	0	8	0.375	1	1	43.125	11	1	1	2	0	0	0	0	0	0	0	1.09861	0	0	0	0	0	0	0	0	0	0
2178	2018	M	Scientific research and technical services	M74	Special technical services	43.1805	10.18	0.02	0.42	43.65	11	21.53	0	13	0.461538	0	1	42.6429	9	1	1	0	0	0	0	0	0	0	0	0	0	0	0	0	0	0	0	0	0	0
2179	2012	C	Manufacturing	C39	Computers and communications equipment	36.61	6.19	0.135611	0.485978	73.39	5	21.8295	1	12	0.25	1	0	45.5714	9	0	0	1	0	0	0	0	0	0	2.76001	0.693147	0	0	0	0	0	0	0	0	0	0
2179	2013	C	Manufacturing	C39	Computers and communications equipment	40.04	6.34	0.12	0.49	74.71	6	21.94	1	9	0.333333	1	0	46.5714	9	0	0	1	0	0	0	0	0	0	3.78872	0	0	0	0	0	0	0	0	0	0	0
2179	2014	C	Manufacturing	C39	Computers and communications equipment	40.93	6.51	0.11	0.46	69.1	7	22.4	1	15	0.4	1	1	46.75	9	0	0	3	0	0	0	0	0	0	0	0.693147	0	0	0	0	0	0	0	0	0	0
2179	2017	C	Manufacturing	C39	Computers and communications equipment	41.32	7.1	0.18	0.46	62.9	10	22.86	1	11	0.272727	0	1	47	9	0	1	0	0	0	0	0	0	0	2.8792	1.79176	0	0	0	0	0	0	0	0	0	0
2179	2018	C	Manufacturing	C39	Computers and communications equipment	38.4868	7.27	0.17	0.46	62.05	11	23.03	1	12	0.25	0	1	46.875	9	0	1	0	0	0	0	0	0	0	0	2.3979	0	0	0	0	0	0	0	0	0	0
2180	2012	C	Manufacturing	C39	Computers and communications equipment	29.74	7.88	0.0736723	0.099081	63.41	5	20.3495	0	9	0.333333	0	0	42.3333	6	0	1	3	0	0	0	0	0	0	0	1.60944	0	0	0	0	0	0	0	0	0	0
2180	2013	C	Manufacturing	C39	Computers and communications equipment	32.38	8.33	0.04	0.12	56.72	6	20.3495	0	10	0.3	0	0	41.75	6	0	1	3	0	0	0	0	0	0	0	2.07944	0	0	0	0	0	0	0	0	0	0
2189	2014	C	Manufacturing	C39	Computers and communications equipment	27.35	6.51	0.02	0.33	57.11	7	20.43	1	12	0.5	0	1	47.2	5	0	1	0	0	0	0	0	0	0	1.51535	0	0	0	0	0	0	0	0	0	0	0
2189	2015	C	Manufacturing	C39	Computers and communications equipment	27.73	6.85	0.03	0.33	57.84	8	20.45	1	9	0.333333	0	0	45	5	0	1	0	0	0	0	0	0	0	0	0	0	0	0	0	0	0	0	0	0	0
2189	2016	C	Manufacturing	C39	Computers and communications equipment	27.58	7.05	0.03	0.32	58.26	9	20.56	1	9	0.333333	0	0	47.25	5	0	1	1	0	0	0	0	0	0	0	0	0	0	0	0	0	0	0	0	0	0
2189	2017	C	Manufacturing	C39	Computers and communications equipment	31.05	7.1	0.03	0.32	50.89	10	20.58	1	11	0.272727	0	0	48.8	6	0	1	1	0	0	0	0	0	0	0	0	0	0	0	0	0	0	0	0	0	0
2189	2018	C	Manufacturing	C39	Computers and communications equipment	30.7833	7.27	0.04	0.34	51.84	11	20.64	1	9	0.333333	0	0	49	6	0	1	0	0	0	0	0	0	0	1.81074	0	0	0	0	0	0	0	0	0	0	0
2203	2009	C	Manufacturing	C32	Nonferrous metal smelting	31.53	7.78	0.154845	0.547363	83.65	2	21.9229	0	9	0.333333	0	0	43.8333		0	1	2	0	0	0	0	0	0	5.9428	0	1	0	0	0	0	0	0	0	0	0
2203	2010	C	Manufacturing	C32	Nonferrous metal smelting	28.27	8.03	0.12236	0.681725	82.53	2	22.2349	0	9	0.333333	0	0	44.8333	6	0	1	2	0	0	0	0	0	0	0	0	1	0	0	0	0	0	0	0	0	0
2203	2011	C	Manufacturing	C32	Nonferrous metal smelting	29.05	8.18	0.159118	0.712349	82.39	3	22.4147	0	13	0.384615	0	0	42.8333	6	0	1	3	0	0	0	0	0	0	0	0.693147	1	0	0	0	0	0	0	0	0	0
2203	2012	C	Manufacturing	C32	Nonferrous metal smelting	29.79	8.31	0.113499	0.63453	78.34	4	22.6603	0	9	0.333333	0	0	43.8333	6	0	1	2	0	0	0	0	0	0	0	0.693147	1	0	0	0	0	0	0	0	0	0
2203	2013	C	Manufacturing	C32	Nonferrous metal smelting	28.95	9.28	0.09	0.58	78.9	5	22.59	0	10	0.4	0	0	44.1429	6	0	1	2	0	0	0	0	0	0	0	1.09861	1	0	0	0	0	0	0	0	0	0
2203	2014	C	Manufacturing	C32	Nonferrous metal smelting	29.28	9.37	0.1	0.61	79.59	6	22.71	0	11	0.363636	0	0	42.8	6	0	1	3	0	0	0	0	0	0	0	0.693147	1	0	0	0	0	0	0	0	0	0
2203	2015	C	Manufacturing	C32	Nonferrous metal smelting	32.98	9.73	0.15	0.61	77.63	7	22.83	0	11	0.363636	0	0	43.6667	6	0	1	1	0	0	0	0	0	0	0	0	1	0	0	0	0	0	0	0	0	0
2216	2009	C	Manufacturing	C14	Food production	24.25	5.89	0.133111	0.414937	78.27	2	21.1166	0	9	0.333333	0	0	38		0	1	4	1	0	0	0	0	1	4.61512	0	0	1	0	1	1	0	0	0	0	0
2216	2010	C	Manufacturing	C14	Food production	23.24	5.99	0.0981762	0.418711	79.04	2	21.2006	0	9	0.333333	0	0	38	3	0	1	4	1	0	0	0	0	1	4.61512	0	0	1	0	1	1	0	0	0	0	0
2216	2011	C	Manufacturing	C14	Food production	18.77	6.08	0.125486	0.46358	80.36	3	21.3683	0	9	0.333333	0	0	38	2	0	1	4	1	0	0	0	0	1	3.43399	0.693147	0	1	0	1	1	0	0	0	0	0
2216	2012	C	Manufacturing	C14	Food production	28.95	6.19	0.102394	0.421859	75.23	4	21.7437	0	11	0.363636	0	0	39	6	0	1	4	1	0	0	0	0	1	4.56435	0	0	1	0	1	1	0	0	0	0	0
2216	2013	C	Manufacturing	C14	Food production	28.22	6.34	0.08	0.45	75.54	5	21.86	0	10	0.4	0	0	39.4286	6	0	1	3	1	0	0	0	0	1	4.33073	0	0	1	0	1	1	0	0	0	0	0
2216	2014	C	Manufacturing	C14	Food production	28.04	6.51	0.07	0.52	70.89	6	22.03	0	9	0.333333	0	0	39.8333	6	0	1	2	1	0	0	0	0	1	4.83493	0	0	1	0	1	1	0	0	0	0	0
2216	2015	C	Manufacturing	C14	Food production	32.62	6.85	0.04	0.47	72.06	7	21.99	0	9	0.333333	0	1	42.4444	6	0	1	2	1	0	0	0	0	1	5.28437	0	0	1	0	1	1	0	0	0	0	0
2216	2016	C	Manufacturing	C14	Food production	32.39	7.05	0.02	0.51	68.1	8	22.07	0	10	0.4	0	1	44	6	0	1	1	1	0	0	0	0	1	4.66815	0	0	1	0	1	1	0	0	0	0	0
2222	2009	C	Manufacturing	C39	Computers and communications equipment	24.04	6.79	0.131818	0.076657	65.93	2	20.3495	1	9	0.333333	0	0	44.6667		0	1	1	0	1	0	1	1	0	3.43399	0	0	0	0	0	0	0	1	1	0	1
2222	2010	C	Manufacturing	C39	Computers and communications equipment	24.53	6.89	0.0745602	0.087776	54.54	2	20.3495	1	9	0.333333	0	0	44.6667	3	0	1	1	0	0	0	0	0	0	0	0	0	0	0	0	0	0	0	0	0	0
2222	2011	C	Manufacturing	C39	Computers and communications equipment	29.64	6.72	0.10833	0.0985499	51.33	3	20.3495	1	10	0.4	0	0	45.6667	6	0	1	1	0	0	0	0	0	0	0	0	0	0	0	0	0	0	0	0	0	0
2222	2012	C	Manufacturing	C39	Computers and communications equipment	31.08	6.91	0.108405	0.0967554	46.25	4	20.3495	1	9	0.333333	0	0	45.25	6	0	1	1	0	0	0	0	0	0	0	0	0	0	0	0	0	0	0	0	0	0
2222	2013	C	Manufacturing	C39	Computers and communications equipment	30.74	7.33	0.07	0.08	45.81	5	20.35	1	12	0.416667	0	0	46.25	6	0	1	1	0	0	0	0	0	0	0	0	0	0	0	0	0	0	0	0	0	0
2222	2014	C	Manufacturing	C39	Computers and communications equipment	30.94	7.47	0.06	0.12	43.32	6	20.4	1	9	0.333333	0	0	47.25	6	0	1	0	0	0	0	0	0	0	0	0.693147	0	0	0	0	0	0	0	0	0	0
2222	2015	C	Manufacturing	C39	Computers and communications equipment	29.73	8.09	-0.02	0.1	38.22	7	20.3495	1	10	0.3	0	0	48.25	6	0	1	0	0	0	0	0	0	0	0	0	0	0	0	0	0	0	0	0	0	0
2222	2016	C	Manufacturing	C39	Computers and communications equipment	29.52	8.96	0.06	0.1	40.46	8	20.36	1	11	0.363636	0	0	49.25	6	0	1	1	1	0	0	0	0	0	0	0	0	0	0	0	0	0	0	0	0	0
2222	2017	C	Manufacturing	C39	Computers and communications equipment	30.95	9.15	0.11	0.1	34.42	9	20.45	1	10	0.4	0	0	50.25	6	0	1	1	0	0	0	0	0	0	0	0	0	0	0	0	0	0	0	0	0	0
2224	2014	C	Manufacturing	C29	Rubber and plastic production	33.88	9.37	0.17	0.09	67.1	6	20.89	0	6	0.333333	0	1	42.8	6	0	0	1	0	0	0	0	0	0	0	0	1	0	0	0	0	0	0	0	0	0
2224	2015	C	Manufacturing	C29	Rubber and plastic production	34.19	9.73	0.17	0.08	52.46	7	21.06	0	5	0.5	0	1	41.75	7	0	0	1	0	0	0	0	0	0	0	0	1	0	0	0	0	0	0	0	0	0
2229	2009	C	Manufacturing	C23	Printing and recording	28.01	6.79	0.136388	0.07	75.75	2	20.3495	0	9	0.333333	0	1	38		0	1	4	0	1	1	0	1	0	3.2581	0.693147	0	0	0	0	0	0	1	1	1	0
2229	2010	C	Manufacturing	C23	Printing and recording	23.57	6.89	0.10519	0.253682	71.47	2	20.3495	0	9	0.333333	0	1	38	3	0	1	5	0	1	1	0	1	0	2.0464	0	0	0	0	0	0	0	1	1	1	0
2229	2011	C	Manufacturing	C23	Printing and recording	23.29	6.72	0.103654	0.221687	74.98	3	20.3672	0	11	0.363636	0	1	38	3	0	1	6	0	1	1	0	1	0	0	0	0	0	0	0	0	0	1	1	1	0
2229	2012	C	Manufacturing	C23	Printing and recording	35.03	6.91	0.0887298	0.219427	69.12	4	20.8025	0	10	0.4	0	1	38.5	8	0	1	6	0	1	1	0	1	0	1.72277	0	0	0	0	0	0	0	1	1	1	0
2229	2013	C	Manufacturing	C23	Printing and recording	36.02	7.33	0.07	0.31	63.06	5	20.95	0	10	0.4	0	1	42.5	9	0	1	6	0	1	1	0	1	0	0	0	0	0	0	0	0	0	1	1	1	0
2229	2014	C	Manufacturing	C23	Printing and recording	35.47	7.47	0.07	0.26	57.01	6	20.91	0	14	0.357143	0	1	44	8	0	1	7	0	1	1	0	1	0	3.17805	0.693147	0	0	0	0	0	0	1	1	1	0
2229	2015	C	Manufacturing	C23	Printing and recording	39.15	8.09	0.04	0.34	46.41	7	21.03	0	12	0.416667	0	1	43.875	9	0	1	7	0	1	1	0	1	0	0	0.693147	0	0	0	0	0	0	1	1	1	0
2229	2016	C	Manufacturing	C23	Printing and recording	38.14	8.96	0.02	0.49	43.94	8	21.44	0	15	0.533333	0	1	42.8571	9	0	1	2	0	1	1	0	1	0	0	0	0	0	0	0	0	0	1	1	1	0
2229	2017	C	Manufacturing	C23	Printing and recording	43.37	9.15	0.03	0.25	45.77	9	21.61	0	12	0.333333	0	1	41	9	0	1	1	0	0	0	0	0	0	0	0	0	0	0	0	0	0	0	0	0	0
2229	2018	C	Manufacturing	C23	Printing and recording	44.8865	9.5	0.01	0.16	42.74	10	21.47	0	9	0.333333	0	1	41.875	9	0	1	1	0	0	0	0	0	0	0	0	0	0	0	0	0	0	0	0	0	0
2230	2009	I	Information and technology	I65	Software and information technology service	20.59	5.92	0.199524	0.111154	58.3	2	20.3495	0	13	0.384615	0	0	38.5		1	1	3	1	0	0	0	0	0	4.66344	0	0	0	0	0	0	0	0	0	0	0
2230	2010	I	Information and technology	I65	Software and information technology service	26.6	6.04	0.141754	0.177396	47.85	2	20.4061	0	11	0.363636	1	0	38	5	0	0	3	1	0	0	0	0	0	5.93225	0	0	0	0	0	0	0	0	0	0	0
2230	2011	I	Information and technology	I65	Software and information technology service	40.97	6.12	0.160435	0.235367	51.02	3	20.5783	0	16	0.375	1	0	39.4	9	0	0	5	1	0	0	0	0	0	3.89182	0	0	0	0	0	0	0	0	0	0	0
2230	2012	I	Information and technology	I65	Software and information technology service	45.63	6.42	0.143555	0.171477	41.87	4	21.0818	0	11	0.363636	1	0	38	9	0	0	3	1	0	0	0	0	0	5.78536	0	0	0	0	0	0	0	0	0	0	0
2230	2013	I	Information and technology	I65	Software and information technology service	41.59	6.25	0.14	0.2	33.67	5	21.34	0	11	0.363636	1	0	38.8333	9	0	0	3	1	0	0	0	0	0	5.85507	0.693147	0	0	0	0	0	0	0	0	0	0
2230	2014	I	Information and technology	I65	Software and information technology service	42.43	6.5	0.11	0.2	38.21	6	22.19	0	14	0.428571	1	1	39.25	9	0	1	5	2	0	0	0	0	0	6.27476	0.693147	0	0	0	0	0	0	0	0	0	0
2230	2015	I	Information and technology	I65	Software and information technology service	49.46	7.4	0.11	0.25	37.23	7	22.37	0	16	0.4375	1	0	40.8571	11	0	1	6	2	0	0	0	0	0	6.68586	1.60944	0	0	0	0	0	0	0	0	0	0
2230	2016	I	Information and technology	I65	Software and information technology service	46.66	6.98	0.08	0.22	34.49	8	22.85	0	12	0.416667	1	0	41.8571	9	0	1	2	1	0	0	0	0	0	7.63593	1.60944	0	0	0	0	0	0	0	0	0	0
2230	2017	I	Information and technology	I65	Software and information technology service	45.46	7.09	0.07	0.31	33.64	9	23.07	0	11	0.363636	1	1	41.8889	9	0	1	1	1	0	0	0	0	0	5.14166	1.38629	0	0	0	0	0	0	0	0	0	0
2230	2018	I	Information and technology	I65	Software and information technology service	44.9836	7.26	0.06	0.4	33.09	10	23.31	0	14	0.428571	1	1	42.5	9	0	1	0	0	0	0	0	0	0	0	2.3979	0	0	0	0	0	0	0	0	0	0
2233	2009	C	Manufacturing	C30	Nonmetallic mineral production	22.05	7.52	0.165182	0.511573	75.97	2	22.0599	0	6	0.5	0	1	48.4444		0	1	0	1	0	0	0	0	0	4.61512	0	1	0	0	0	0	0	0	0	0	0
2233	2010	C	Manufacturing	C30	Nonmetallic mineral production	24.78	7.62	0.115958	0.540422	79.71	2	22.1621	0	5	0.4	0	1	47.4615	3	0	0	0	1	0	0	0	0	1	0	0	1	0	1	1	0	1	0	0	0	0
2233	2011	C	Manufacturing	C30	Nonmetallic mineral production	27.41	7.73	0.146015	0.514675	76.83	3	22.2887	0	9	0.333333	0	0	46.5	5	0	1	0	0	0	0	0	0	0	0	0	1	0	0	0	0	0	0	0	0	0
2233	2012	C	Manufacturing	C30	Nonmetallic mineral production	29.3	7.88	0.211764	0.344706	68.19	4	22.3774	0	9	0.333333	0	0	47.5	6	0	1	0	0	0	0	0	0	0	4.61512	0	1	0	0	0	0	0	0	0	0	0
2233	2013	C	Manufacturing	C30	Nonmetallic mineral production	30.19	8.33	0.06	0.32	67.15	5	22.36	0	9	0.333333	0	0	48.375	6	0	1	0	0	0	0	0	0	0	5.44781	0	1	0	0	0	0	0	0	0	0	0
2233	2014	C	Manufacturing	C30	Nonmetallic mineral production	32.99	8.64	0.11	0.3	67.36	6	22.42	0	13	0.384615	0	0	46.1818	6	0	1	0	0	0	0	0	0	0	5.3033	0.693147	1	0	0	0	0	0	0	0	0	0
2233	2015	C	Manufacturing	C30	Nonmetallic mineral production	35.67	9.3	0.15	0.21	67.47	7	22.41	0	7	0.428571	0	0	46.6667	8	0	1	0	0	0	0	0	0	0	0	0	1	0	0	0	0	0	0	0	0	0
2233	2016	C	Manufacturing	C30	Nonmetallic mineral production	35.92	9.68	0.09	0.27	68.23	8	22.52	0	7	0.428571	0	0	47.5556	8	0	1	0	0	0	0	0	0	0	5.5328	0	1	0	0	0	0	0	0	0	0	0
2233	2017	C	Manufacturing	C30	Nonmetallic mineral production	35.04	9.86	0.1	0.3	68.82	9	22.63	0	9	0.333333	0	0	47.8889	8	0	1	0	0	0	0	0	0	0	4.5486	0	1	0	0	0	0	0	0	0	0	0
2233	2018	C	Manufacturing	C30	Nonmetallic mineral production	35.6281	10.2	0.11	0.16	67.06	10	23	0	5	0.4	0	0	47.4286	8	0	0	0	0	0	0	0	0	0	5.74799	0	1	0	0	0	0	0	0	0	0	0
2236	2014	C	Manufacturing	C39	Computers and communications equipment	38.67	9.37	0.36	0.31	63.48	6	22.52	0	10	0.6	1	1	44.6154	9	0	1	3	0	0	0	0	0	0	0	1.09861	0	0	0	0	0	0	0	0	0	0
2236	2015	C	Manufacturing	C39	Computers and communications equipment	42.03	9.73	0.24	0.35	57.54	7	22.8	0	10	0.6	1	1	46	9	0	1	3	0	1	0	1	1	0	0	1.38629	0	0	0	0	0	0	1	1	0	1
2236	2016	C	Manufacturing	C39	Computers and communications equipment	45.18	10	0.23	0.43	60.39	8	23.17	0	7	0.428571	1	1	47	9	0	0	1	0	1	0	1	1	0	4.07754	1.60944	0	0	0	0	0	0	1	1	0	1
2236	2017	C	Manufacturing	C39	Computers and communications equipment	45.28	9.97	0.24	0.45	59.07	9	23.46	0	7	0.428571	1	0	48.3846	9	0	0	2	0	1	0	1	1	0	0	2.63906	0	0	0	0	0	0	1	1	0	1
2236	2018	C	Manufacturing	C39	Computers and communications equipment	42.6347	10.29	0.25	0.5	55.72	10	23.78	0	9	0.444444	0	0	48.9231	9	0	0	0	0	1	0	1	1	0	0	2.30259	0	0	0	0	0	0	1	1	0	1
2241	2014	C	Manufacturing	C39	Computers and communications equipment	34.56	7.39	0.23	0.49	58.74	6	23.26	0	15	0.533333	1	1	44.3571	7	0	1	1	0	1	1	1	2	1	0	2.89037	0	0	1	1	0	1	1	2	1	1
2241	2015	C	Manufacturing	C39	Computers and communications equipment	42.04	7.76	0.23	0.52	56.86	7	23.6	0	9	0.444444	0	1	42.9091	9	0	1	1	0	1	1	1	2	1	0	2.48491	0	0	1	1	0	1	1	2	1	1
2241	2016	C	Manufacturing	C39	Computers and communications equipment	45.29	7.85	0.14	0.51	54.14	8	23.68	0	10	0.4	0	1	43.2	9	0	1	3	0	1	1	1	2	0	0	3.71357	0	0	0	0	0	0	1	2	1	1
2241	2017	C	Manufacturing	C39	Computers and communications equipment	46.53	7.94	0.16	0.53	55.38	9	23.85	0	10	0.5	0	1	44.1429	9	1	1	2	0	1	1	1	3	1	4.64247	4.06044	0	0	1	1	0	1	1	3	1	1
2244	2009	K	Real estate	K70	Real estate	18.7	7.78	0.252356	0.752073	89.33	2	23.3576	0	7	0.428571	0	0	38.8571		0	0	4	0	0	0	0	0	0	5.7414	0	0	0	0	0	0	0	0	0	0	0
2244	2010	K	Real estate	K70	Real estate	26.32	8.03	0.164213	0.779288	85.39	2	23.6683	0	7	0.428571	0	0	39.8571	5	0	0	4	0	0	0	0	0	0	5.72789	0	0	0	0	0	0	0	0	0	0	0
2244	2011	K	Real estate	K70	Real estate	24.47	8.18	0.281389	0.798511	84.07	3	24.1144	0	7	0.428571	0	0	40.8571	3	0	0	4	0	0	0	0	0	0	5.89729	0	0	0	0	0	0	0	0	0	0	0
2244	2012	K	Real estate	K70	Real estate	18.7	8.31	0.122935	0.805954	83.56	4	24.2728	0	7	0.428571	0	0	41.8571	2	0	0	4	0	0	0	0	0	0	5.25227	0	0	0	0	0	0	0	0	0	0	0
2244	2013	K	Real estate	K70	Real estate	32.51	9.28	0.17	0.8	82.52	5	24.37	0	10	0.6	0	0	42.8333	6	0	1	6	0	0	0	0	0	0	4.54052	0	0	0	0	0	0	0	0	0	0	0
2244	2014	K	Real estate	K70	Real estate	37.21	9.37	0.18	0.79	77.03	6	24.4	0	7	0.428571	0	0	43.8333	9	0	1	4	0	0	0	0	0	0	7.66435	0	0	0	0	0	0	0	0	0	0	0
2244	2015	K	Real estate	K70	Real estate	32.04	9.73	0.09	0.76	78.156	7	24.37	0	7	0.428571	0	0	44.8333	6	0	1	4	0	0	0	0	0	0	6.82778	0	0	0	0	0	0	0	0	0	0	0
2246	2012	C	Manufacturing	C26	Chemical materials manufacturing	31.39	5.81	0.0550599	0.195954	75.08	4	20.4084	1	9	0.333333	0	0	46	6	0	1	0	0	0	0	0	0	0	0	0	1	0	0	0	0	0	0	0	0	0
2246	2013	C	Manufacturing	C26	Chemical materials manufacturing	34.06	6.03	0.1	0.42	75.24	5	21.2	1	9	0.333333	0	0	47	7	0	1	0	0	0	0	0	0	0	2.72785	1.38629	1	0	0	0	0	0	0	0	0	0
2246	2014	C	Manufacturing	C26	Chemical materials manufacturing	34.54	6.18	0.06	0.35	76.04	6	21.24	1	12	0.416667	0	1	44	7	0	1	0	0	0	0	0	0	0	0	1.94591	1	0	0	0	0	0	0	0	0	0
2246	2015	C	Manufacturing	C26	Chemical materials manufacturing	47.29	6.52	0.07	0.3	61.17	7	21.23	1	12	0.25	0	1	46.4	9	0	1	0	0	0	0	0	0	0	0	2.48491	1	0	0	0	0	0	0	0	0	0
2246	2016	C	Manufacturing	C26	Chemical materials manufacturing	48.99	7.01	0.05	0.25	56.76	8	21.19	1	13	0.307692	0	1	47	10	0	1	0	0	0	0	0	0	0	0	2.48491	1	0	0	0	0	0	0	0	0	0
2246	2017	C	Manufacturing	C26	Chemical materials manufacturing	53.2	7.08	0.09	0.35	55.75	9	21.81	1	10	0.4	0	1	46.3333	12	0	1	1	0	0	0	0	0	0	0	1.09861	1	0	0	0	0	0	0	0	0	0
2246	2018	C	Manufacturing	C26	Chemical materials manufacturing	56.6029	7.26	0.05	0.28	57.67	10	21.97	1	9	0.333333	0	1	47.3333	12	0	1	0	0	0	0	0	0	0	3.81925	1.79176	1	0	0	0	0	0	0	0	0	0
2249	2009	C	Manufacturing	C38	Electrical machinery and equipment	23.11	7.52	0.201853	0.209653	75.72	2	21.1117	0	8	0.5	0	0	47		0	0	1	0	0	0	0	0	0	6.10318	1.09861	0	0	0	0	0	0	0	0	0	0
2249	2010	C	Manufacturing	C38	Electrical machinery and equipment	52.02	7.62	0.161165	0.291089	77.8	2	21.2993	0	9	0.444444	0	1	47.25	12	0	0	1	0	0	0	0	0	0	5.99171	1.09861	0	0	0	0	0	0	0	0	0	0
2249	2011	C	Manufacturing	C38	Electrical machinery and equipment	52.07	7.73	0.173465	0.315632	79.14	3	21.4134	0	9	0.444444	0	1	47.375	12	0	0	1	0	0	0	0	0	0	5.74671	1.09861	0	0	0	0	0	0	0	0	0	0
2249	2012	C	Manufacturing	C38	Electrical machinery and equipment	52.52	7.88	0.116761	0.260012	77.22	4	21.9772	0	9	0.444444	0	0	49	12	0	0	1	0	0	0	0	0	0	6.03309	0	0	0	0	0	0	0	0	0	0	0
2249	2013	C	Manufacturing	C38	Electrical machinery and equipment	53.96	8.33	0.07	0.29	73.28	5	22.02	0	13	0.615385	0	1	49.5714	12	0	0	1	0	0	0	0	0	0	5.94359	1.38629	0	0	0	0	0	0	0	0	0	0
2249	2014	C	Manufacturing	C38	Electrical machinery and equipment	55.27	8.64	0.08	0.4	74.15	6	22.25	0	9	0.444444	0	1	49	12	0	0	1	0	0	0	0	0	0	5.70205	1.09861	0	0	0	0	0	0	0	0	0	0
2249	2015	C	Manufacturing	C38	Electrical machinery and equipment	55.85	9.3	0.1	0.39	76.62	7	22.56	0	9	0.444444	0	1	50	12	0	0	1	0	0	0	0	0	0	5.62138	1.94591	0	0	0	0	0	0	0	0	0	0
2249	2016	C	Manufacturing	C38	Electrical machinery and equipment	55.71	9.68	0.1	0.49	74.73	8	22.75	0	10	0.5	0	1	51	12	0	0	2	0	0	0	0	0	0	5.68017	1.38629	0	0	0	0	0	0	0	0	0	0
2249	2017	C	Manufacturing	C38	Electrical machinery and equipment	55.23	9.86	0.09	0.39	62.01	9	23.4	0	10	0.5	0	1	52	12	0	0	3	0	0	0	0	0	0	0	1.38629	0	0	0	0	0	0	0	0	0	0
2249	2018	C	Manufacturing	C38	Electrical machinery and equipment	50.8213	10.2	0.05	0.43	59.65	10	23.56	0	9	0.444444	0	1	52.5714	12	0	0	0	0	0	0	0	0	0	5.96101	1.79176	0	0	0	0	0	0	0	0	0	0
2250	2013	C	Manufacturing	C26	Chemical materials manufacturing	45.31	9.28	0.19	0.45	63.29	5	22.07	0	7	0.428571	0	1	42.2222	9	0	1	4	1	1.33333	1	1	3	0	5.18739	0	1	0	0	0	0	0	1.33333	3	1	1
2250	2014	C	Manufacturing	C26	Chemical materials manufacturing	45.15	9.37	0.19	0.41	57.83	6	22.25	0	9	0.555556	0	1	44.2222	9	0	1	4	1	1.33333	1	1	3	0	4.97673	0	1	0	0	0	0	0	1.33333	3	1	1
2250	2015	C	Manufacturing	C26	Chemical materials manufacturing	47.81	9.73	0.18	0.4	53.51	7	22.48	0	8	0.5	0	1	44.75	9	0	1	3	0	1.33333	1	1	3	0	5.69373	0	1	0	0	0	0	0	1.33333	3	1	1
2250	2016	C	Manufacturing	C26	Chemical materials manufacturing	51.68	10	0.17	0.34	45.14	8	22.57	0	7	0.428571	0	1	46.8889	12	1	1	2	0	1.33333	1	1	3	0	4.61512	0	1	0	0	0	0	0	1.33333	3	1	1
2250	2017	C	Manufacturing	C26	Chemical materials manufacturing	48.84	9.97	0.06	0.27	46.51	9	22.52	0	9	0.444444	1	1	47.4444	10	1	1	0	0	1.33333	1	1	3	0	5.0814	0.693147	1	0	0	0	0	0	1.33333	3	1	1
2250	2018	C	Manufacturing	C26	Chemical materials manufacturing	48.875	10.29	0.04	0.35	42.92	10	22.88	0	8	0.375	0	0	48.5714	10	1	1	0	0	1	0	1	1	0	5.1299	0	1	0	0	0	0	0	1	1	0	1
2252	2018	C	Manufacturing	C27	Pharmaceutical manufacturing	36.3626	10.18	0.07	0.14	81.03	10	23.39	0	8	0.375	1	0	48.875	9	1	1	0	0	1	0	1	2	1	0	0.693147	0	0	1	1	0	1	1	2	0	1
2262	2009	C	Manufacturing	C27	Pharmaceutical manufacturing	26.12	7.84	0.160529	0.528731	74.36	2	20.4077	0	11	0.363636	0	0	45		0	1	2	0	0	0	0	0	0	4.66344	0	0	0	0	0	0	0	0	0	0	0
2262	2010	C	Manufacturing	C27	Pharmaceutical manufacturing	31.2	8.21	0.144643	0.492748	74.11	2	20.4757	0	11	0.363636	0	0	46	6	0	1	2	0	0	0	0	0	0	3.49651	0	0	0	0	0	0	0	0	0	0	0
2262	2011	C	Manufacturing	C27	Pharmaceutical manufacturing	25.14	8.59	0.174971	0.515293	73.98	3	20.6765	0	11	0.363636	0	0	45.6667	4	0	1	2	0	0	0	0	0	0	2.0149	0	0	0	0	0	0	0	0	0	0	0
2269	2011	C	Manufacturing	C18	Apparel manufacturing	30.16	8.79	0.239755	0.612088	92.82	3	22.8735	0	8	0.5	1	0	38	6	0	0	3	1	1	0	1	1	0	7.5863	0	1	0	0	0	0	0	1	1	0	1
2269	2012	C	Manufacturing	C18	Apparel manufacturing	32.5	8.89	0.323464	0.535497	93.46	4	22.9073	0	8	0.5	1	0	38.875	6	0	0	3	1	1	0	1	1	0	6.36475	0	1	0	0	0	0	0	1	1	0	1
2269	2013	C	Manufacturing	C18	Apparel manufacturing	54.34	8.7	0.21	0.41	93.3	5	22.67	0	7	0.428571	1	0	40.2857	12	0	0	3	1	1	0	1	1	0	5.01728	0	1	0	0	0	0	0	1	1	0	1
2269	2014	C	Manufacturing	C18	Apparel manufacturing	22.76	8.94	0.1	0.44	89.77	6	22.63	0	10	0.5	1	1	42.1111	3	0	1	4	1	1	1	1	2	0	5.92426	0	1	0	0	0	0	0	1	2	1	1
2269	2017	C	Manufacturing	C18	Apparel manufacturing	31.91	9.93	0.01	0.49	74.2	9	22.55	0	11	0.363636	1	1	38.75	6	1	1	0	0	1	1	0	1	0	5.66805	0	1	0	0	0	0	0	1	1	1	0
2269	2018	C	Manufacturing	C18	Apparel manufacturing	30.0833	10.18	-0.1	0.57	74.61	10	22.61	0	8	0.5	1	1	38	6	1	1	0	0	1	1	0	1	0	3.93183	0	1	0	0	0	0	0	1	1	1	0
2271	2014	C	Manufacturing	C30	Nonmetallic mineral production	53.87	9.12	0.25	0.52	60.04	6	21.98	0	12	0.5	0	1	44.1429	12	0	1	6	0	0	0	0	0	0	0	0.693147	1	0	0	0	0	0	0	0	0	0
2271	2015	C	Manufacturing	C30	Nonmetallic mineral production	57.55	9.37	0.23	0.33	53.65	7	22.36	0	10	0.4	0	1	45.25	12	1	1	3	0	0	0	0	0	0	0	1.09861	1	0	0	0	0	0	0	0	0	0
2271	2016	C	Manufacturing	C30	Nonmetallic mineral production	58.82	8.89	0.19	0.33	46.85	8	22.53	0	9	0.333333	0	1	44.375	12	1	1	0	0	0	0	0	0	0	0	1.38629	1	0	0	0	0	0	0	0	0	0
2271	2017	C	Manufacturing	C30	Nonmetallic mineral production	58.95	9.14	0.23	0.44	48.36	9	22.9	0	13	0.307692	0	1	43.8889	12	1	1	0	0	0	0	0	0	0	0	0.693147	1	0	0	0	0	0	0	0	0	0
2280	2017	I	Information and technology	I65	Software and information technology service	31	9.97	0.1	0.23	61.22	8	22.82	0	7	0.428571	1	1	43.5714	6	0	1	0	0	0	0	0	0	0	0	2.19722	0	0	0	0	0	0	0	0	0	0
2281	2013	C	Manufacturing	C39	Computers and communications equipment	29.11	6.21	0.11	0.41	69.07	4	21.65	1	13	0.307692	0	0	44	6	0	0	0	1	0	0	0	0	0	0	1.09861	0	0	0	0	0	0	0	0	0	0
2281	2014	C	Manufacturing	C39	Computers and communications equipment	37.09	6.58	0.1	0.37	70.6	5	21.7	1	13	0.307692	0	0	45.7273	9	0	0	1	1	0	0	0	0	0	0	0	0	0	0	0	0	0	0	0	0	0
2281	2015	C	Manufacturing	C39	Computers and communications equipment	43.4	7.16	0.07	0.34	66.3	6	22	1	11	0.363636	0	0	45.4	9	0	0	1	1	0	0	0	0	0	0	0.693147	0	0	0	0	0	0	0	0	0	0
2281	2016	C	Manufacturing	C39	Computers and communications equipment	42.88	7.35	0.1	0.37	59.41	7	22.16	1	12	0.333333	0	0	47.1111	9	0	0	1	0	0	0	0	0	0	0	0.693147	0	0	0	0	0	0	0	0	0	0
2281	2017	C	Manufacturing	C39	Computers and communications equipment	43.1	7.47	0.1	0.4	61.35	8	22.3	1	18	0.444444	0	1	48.2	9	0	1	4	0	0	0	0	0	0	0	0.693147	0	0	0	0	0	0	0	0	0	0
2281	2018	C	Manufacturing	C39	Computers and communications equipment	30.589	7.78	0.11	0.39	57.81	9	22.36	1	11	0.363636	0	1	49.8889	6	0	1	0	0	0	0	0	0	0	0	0.693147	0	0	0	0	0	0	0	0	0	0
2286	2013	C	Manufacturing	C13	Agricultural processing	32.72	7.24	0.09	0.27	56.41	4	20.83	0	9	0.444444	1	1	47.6667	6	0	0	3	1	0	0	0	0	0	4.49424	0.693147	0	0	0	0	0	0	0	0	0	0
2286	2014	C	Manufacturing	C13	Agricultural processing	33.81	7.39	0.04	0.14	57.44	5	21.24	0	9	0.444444	1	1	47.1429	6	0	0	4	1	0	0	0	0	0	0	0	0	0	0	0	0	0	0	0	0	0
2286	2015	C	Manufacturing	C13	Agricultural processing	35.22	7.76	0.02	0.18	42.15	6	21.29	0	12	0.583333	1	1	43.8333	8	0	0	5	1	0	0	0	0	0	0	1.09861	0	0	0	0	0	0	0	0	0	0
2286	2016	C	Manufacturing	C13	Agricultural processing	34.19	7.85	0.03	0.23	45.93	7	21.37	0	9	0.444444	1	1	44.1429	7	0	0	5	1	0	0	0	0	0	0	0	0	0	0	0	0	0	0	0	0	0
2286	2017	C	Manufacturing	C13	Agricultural processing	39.23	7.94	0.03	0.22	44.51	8	21.38	0	9	0.444444	1	1	43.5	9	0	0	5	1	0	0	0	0	0	0	0	0	0	0	0	0	0	0	0	0	0
2286	2018	C	Manufacturing	C13	Agricultural processing	35.5997	8.08	0.03	0.28	44.73	9	21.47	0	16	0.4375	1	1	45.6667	8	0	1	1	0	0	0	0	0	0	0	0	0	0	0	0	0	0	0	0	0	0
2287	2011	C	Manufacturing	C27	Pharmaceutical manufacturing	43.67	2.88	0.144937	0.083875	90.27	2	21.0009	0	10	0.3	0	1	42.5714	9	0	1	1	1	0	0	0	0	0	6.2858	0	0	0	0	0	0	0	0	0	0	0
2287	2012	C	Manufacturing	C27	Pharmaceutical manufacturing	49.6	2.88	0.137242	0.07	90.44	3	21.0289	0	10	0.3	0	1	44.8571	11	0	1	1	1	1	1	0	1	0	0	0	0	0	0	0	0	0	1	1	1	0
2287	2013	C	Manufacturing	C27	Pharmaceutical manufacturing	55.32	2.88	0.14	0.07	90.19	4	21.08	0	9	0.333333	0	1	45.8571	12	0	1	1	1	1	1	0	1	0	6.42777	0	0	0	0	0	0	0	1	1	1	0
2287	2014	C	Manufacturing	C27	Pharmaceutical manufacturing	55.65	2.88	0.15	0.07	91.91	5	21.15	0	10	0.6	0	1	46.8571	12	0	1	1	1	1	1	0	1	0	3.04452	0	0	0	0	0	0	0	1	1	1	0
2287	2015	C	Manufacturing	C27	Pharmaceutical manufacturing	57.48	2.88	0.16	0.14	90.66	6	21.31	0	14	0.428571	0	1	47.8571	12	0	1	1	1	1	1	0	1	0	6.19665	0	0	0	0	0	0	0	1	1	1	0
2287	2016	C	Manufacturing	C27	Pharmaceutical manufacturing	55.7	2.88	0.16	0.2	91.16	7	21.45	0	8	0.5	0	1	49	12	0	1	2	1	1	1	0	1	0	6.41641	0	0	0	0	0	0	0	1	1	1	0
2287	2017	C	Manufacturing	C27	Pharmaceutical manufacturing	59.9	2.88	0.17	0.16	91.06	8	21.45	0	7	0.428571	0	1	50	13	0	1	2	1	1	1	0	1	0	5.93938	0	0	0	0	0	0	0	1	1	1	0
2287	2018	C	Manufacturing	C27	Pharmaceutical manufacturing	70.1198	2.88	0.17	0.18	91.09	9	21.55	0	7	0.428571	0	1	49.7778	16	0	1	1	0	1	1	0	1	0	0	0	0	0	0	0	0	0	1	1	1	0
2292	2016	C	Manufacturing	C24	Cultural manufacturing	29.27	9.68	0.17	0.36	73.03	7	22.29	0	7	0.428571	1	1	42.8	6	0	1	1	0	0	0	0	0	0	0	0.693147	0	0	0	0	0	0	0	0	0	0
2292	2017	C	Manufacturing	C24	Cultural manufacturing	40.15	9.86	0.12	0.42	64.13	8	22.85	0	8	0.375	1	0	42.7	9	0	1	1	0	0	0	0	0	0	5.56452	0	0	0	0	0	0	0	0	0	0	0
2292	2018	C	Manufacturing	C24	Cultural manufacturing	43.6669	10.2	0.01	0.41	64.45	9	22.85	0	7	0.428571	1	0	43.75	9	0	1	0	0	0	0	0	0	0	0	0	0	0	0	0	0	0	0	0	0	0
2296	2014	C	Manufacturing	C39	Computers and communications equipment	25.94	6.51	0.07	0.17	49.82	5	21.32	0	8	0.375	0	0	46.2	5	0	0	1	0	0	0	0	0	0	0	2.30259	0	0	0	0	0	0	0	0	0	0
2296	2015	C	Manufacturing	C39	Computers and communications equipment	32.29	6.85	0.07	0.28	41.88	6	21.38	0	7	0.428571	0	1	45.125	6	0	0	1	0	0	0	0	0	0	0	1.60944	0	0	0	0	0	0	0	0	0	0
2296	2016	C	Manufacturing	C39	Computers and communications equipment	30.74	7.05	0.05	0.32	34.77	7	21.49	0	5	0.6	0	1	42.2	6	0	0	1	0	0	0	0	0	0	0	1.60944	0	0	0	0	0	0	0	0	0	0
2296	2017	C	Manufacturing	C39	Computers and communications equipment	37.23	7.1	0.06	0.31	40.88	8	21.53	0	5	0.6	0	1	43.2	9	0	0	1	0	0	0	0	0	0	0	2.63906	0	0	0	0	0	0	0	0	0	0
2296	2018	C	Manufacturing	C39	Computers and communications equipment	30.7525	7.27	-0.1	0.37	33.58	9	21.53	0	8	0.615385	0	1	44.2	6	0	0	0	0	0	0	0	0	0	2.3979	2.3979	0	0	0	0	0	0	0	0	0	0
2299	2011	A	Agriculture	A03	Animal husbandry	29.21	6.72	0.165333	0.443218	73.97	2	21.8878	0	10	0.3	1	1	44.3333	6	0	1	2	0	0	0	0	0	0	0	0	0	0	0	0	0	0	0	0	0	0
2299	2012	A	Agriculture	A03	Animal husbandry	30.65	6.91	0.171431	0.261725	70.5	3	22.3412	0	10	0.3	1	1	46.6	6	0	1	2	0	0	0	0	0	0	0	0	0	0	0	0	0	0	0	0	0	0
2299	2013	A	Agriculture	A03	Animal husbandry	33.47	7.33	-0.01	0.48	66.3	4	22.61	0	13	0.461538	1	1	48.6	6	0	1	2	0	0	0	0	0	0	0	0	0	0	0	0	0	0	0	0	0	0
2299	2014	A	Agriculture	A03	Animal husbandry	28.47	7.47	-0.08	0.59	68.07	5	22.83	0	9	0.333333	1	1	49.6	6	0	1	1	0	0	0	0	0	0	0	0	0	0	0	0	0	0	0	0	0	0
2299	2015	A	Agriculture	A03	Animal husbandry	31.88	8.09	0.01	0.64	69.93	6	23.03	0	10	0.4	1	1	50.8	6	0	1	1	0	0	0	0	0	0	0	0	0	0	0	0	0	0	0	0	0	0
2299	2016	A	Agriculture	A03	Animal husbandry	31.4	8.96	-0.11	0.49	70.47	7	23.12	0	10	0.3	1	1	51	6	0	1	3	0	0	0	0	0	0	0	0	0	0	0	0	0	0	0	0	0	0
2299	2017	A	Agriculture	A03	Animal husbandry	29.72	9.15	0.13	0.47	70.2	8	23.28	0	10	0.4	1	1	52	6	0	1	3	0	0	0	0	0	0	0	0	0	0	0	0	0	0	0	0	0	0
2299	2018	A	Agriculture	A03	Animal husbandry	29.5878	9.5	0.04	0.5	72.68	9	23.3	0	9	0.333333	1	1	50.8571	6	0	1	0	0	0	0	0	0	0	0	0	0	0	0	0	0	0	0	0	0	0
2300	2011	C	Manufacturing	C38	Electrical machinery and equipment	30.86	6.72	0.117933	0.440891	68.15	2	21.3986	0	11	0.363636	1	0	49.3	6	1	1	5	0	0	0	0	0	0	4.21951	0	0	0	0	0	0	0	0	0	0	0
2300	2012	C	Manufacturing	C38	Electrical machinery and equipment	32.56	6.91	0.115794	0.553108	67.75	3	21.6561	0	11	0.363636	1	0	48.9091	6	1	1	5	0	0	0	0	0	0	0	0.693147	0	0	0	0	0	0	0	0	0	0
2300	2013	C	Manufacturing	C38	Electrical machinery and equipment	32.5	7.33	0.12	0.54	67.04	4	21.67	0	11	0.363636	1	0	49.9091	6	1	1	5	0	0	0	0	0	0	3.2581	0	0	0	0	0	0	0	0	0	0	0
2300	2014	C	Manufacturing	C38	Electrical machinery and equipment	35.12	7.47	0.12	0.54	64.71	5	21.68	0	16	0.5	1	0	49.6	8	1	1	6	0	0	0	0	0	0	0	0	0	0	0	0	0	0	0	0	0	0
2300	2015	C	Manufacturing	C38	Electrical machinery and equipment	39.44	8.09	0.14	0.54	65.01	6	21.74	0	14	0.357143	1	0	50.4545	9	1	1	4	0	0	0	0	0	0	4.39445	0	0	0	0	0	0	0	0	0	0	0
2300	2016	C	Manufacturing	C38	Electrical machinery and equipment	38.69	8.96	0.15	0.56	66.76	7	21.84	0	12	0.416667	1	0	51.5455	9	1	1	3	0	0	0	0	0	0	0	0	0	0	0	0	0	0	0	0	0	0
2300	2017	C	Manufacturing	C38	Electrical machinery and equipment	39.2	9.15	0.12	0.54	68.45	8	21.85	0	13	0.384615	1	0	52.1818	9	1	1	2	0	0	0	0	0	0	4.39716	1.60944	0	0	0	0	0	0	0	0	0	0
2300	2018	C	Manufacturing	C38	Electrical machinery and equipment	32.6203	9.5	0.08	0.57	63.98	9	21.9	0	12	0.333333	1	0	52.75	6	1	1	2	0	0	0	0	0	0	4.09817	0	0	0	0	0	0	0	0	0	0	0
2304	2013	C	Manufacturing	C15	Beverage production	45.5	9.94	0.373988	0.38	80.93	4	23.89	1	14	0.357143	1	0	49.0909	9	0	0	9	2	0	0	0	0	0	7.84833	0	1	0	0	0	0	0	0	0	0	0
2304	2014	C	Manufacturing	C15	Beverage production	45.88	9.86	0.31	0.38	80.64	5	24.06	1	11	0.363636	0	1	49	9	0	0	7	0	0	0	0	0	0	9.47278	0	1	0	0	0	0	0	0	0	0	0
2304	2015	C	Manufacturing	C15	Beverage production	40.67	9.64	0.24	0.31	82.04	6	24.08	1	18	0.444444	0	1	48.9091	9	0	0	6	0	0	0	0	0	0	0	0	1	0	0	0	0	0	0	0	0	0
2304	2016	C	Manufacturing	C15	Beverage production	40.77	9.3	0.25	0.32	77.71	7	24.25	1	18	0.444444	0	1	50	9	0	0	5	0	0	0	0	0	0	0	0	1	0	0	0	0	0	0	0	0	0
2304	2017	C	Manufacturing	C15	Beverage production	41.89	9.26	0.24	0.33	75.74	8	24.38	1	12	0.333333	0	1	51.8889	9	0	0	5	0	0	0	0	0	0	3.60076	0	1	0	0	0	0	0	0	0	0	0
2304	2018	C	Manufacturing	C15	Beverage production	44.2816	9.46	0.24	0.32	78.44	9	24.49	1	13	0.307692	0	1	51.1429	9	0	0	0	0	0	0	0	0	0	5.86079	0	1	0	0	0	0	0	0	0	0	0
2331	2011	I	Information and technology	I65	Software and information technology service	23.86	6.12	0.0874752	0.139973	66.59	2	20.3495	0	11	0.363636	0	0	43.8	3	0	0	2	0	0	0	0	0	0	0	0	0	0	0	0	0	0	0	0	0	0
2331	2012	I	Information and technology	I65	Software and information technology service	26.84	6.42	0.0896881	0.268991	62.95	2	20.6471	0	10	0.3	0	1	44.5	5	0	0	2	0	0	0	0	0	0	0	0	0	0	0	0	0	0	0	0	0	0
2331	2013	I	Information and technology	I65	Software and information technology service	29.8	6.25	0.1	0.37	63.57	3	20.86	0	9	0.333333	0	1	45	6	0	0	2	0	0	0	0	0	0	0	0	0	0	0	0	0	0	0	0	0	0
2331	2014	I	Information and technology	I65	Software and information technology service	33.73	6.5	0.1	0.36	48.38	4	20.93	0	12	0.416667	0	1	46.7143	6	0	0	3	0	0	0	0	0	0	0	2.70805	0	0	0	0	0	0	0	0	0	0
2331	2015	I	Information and technology	I65	Software and information technology service	38.33	7.4	0.06	0.23	38	5	21.17	0	10	0.4	0	1	45.25	9	0	0	1	0	0	0	0	0	0	0	0.693147	0	0	0	0	0	0	0	0	0	0
2331	2016	I	Information and technology	I65	Software and information technology service	39.1	6.98	0.06	0.29	33.01	6	21.3	0	11	0.272727	0	1	45.7143	9	0	0	0	0	0	0	0	0	0	0	1.09861	0	0	0	0	0	0	0	0	0	0
2331	2017	I	Information and technology	I65	Software and information technology service	38.46	7.09	0.06	0.29	31.49	7	21.35	0	10	0.4	0	1	45.8333	9	0	0	0	0	0	0	0	0	0	0	1.38629	0	0	0	0	0	0	0	0	0	0
2331	2018	I	Information and technology	I65	Software and information technology service	27.2368	7.26	0.07	0.29	26.25	8	21.43	0	9	0.333333	0	1	46.8333	5	0	0	0	0	0	0	0	0	0	0	2.48491	0	0	0	0	0	0	0	0	0	0
2340	2011	C	Manufacturing	C42	Waste utilization industry	52.87	7.73	0.128101	0.452546	75.74	2	21.3789	0	9	0.333333	1	0	44.2	12	0	0	1	0	2	2	0	2	0	0	2.07944	0	0	0	0	0	0	2	2	2	0
2340	2012	C	Manufacturing	C42	Waste utilization industry	50.93	7.88	0.0739086	0.44063	58.34	2	22.0915	0	9	0.333333	1	1	46.5	12	0	0	1	0	2	2	0	2	0	0	3.2581	0	0	0	0	0	0	2	2	2	0
2340	2013	C	Manufacturing	C42	Waste utilization industry	50.41	8.33	0.06	0.61	55.53	3	22.57	0	11	0.454545	1	1	44.3333	12	0	1	2	0	1	0	1	1	0	0	2.77259	0	0	0	0	0	0	1	1	0	1
2340	2014	C	Manufacturing	C42	Waste utilization industry	52.03	8.64	0.07	0.66	43.97	4	22.77	0	11	0.454545	1	1	44.1111	12	0	1	2	0	1	0	1	1	0	3.04452	2.70805	0	0	0	0	0	0	1	1	0	1
2340	2015	C	Manufacturing	C42	Waste utilization industry	57.36	9.3	0.07	0.59	42.54	5	23.17	0	8	0.375	1	1	43.8462	12	0	1	1	0	1	1	1	2	0	2.3979	2.77259	0	0	0	0	0	0	1	2	1	1
2340	2016	C	Manufacturing	C42	Waste utilization industry	63.63	9.68	0.04	0.57	33.97	6	23.49	0	9	0.444444	1	1	43.9333	15	0	1	0	0	1	1	1	2	0	3.19867	2.3979	0	0	0	0	0	0	1	2	1	1
2340	2017	C	Manufacturing	C42	Waste utilization industry	63.12	9.86	0.04	0.62	31.77	7	23.67	0	9	0.444444	1	1	45	15	0	1	0	0	1	1	1	2	0	5.86079	3.04452	0	0	0	0	0	0	1	2	1	1
2340	2018	C	Manufacturing	C42	Waste utilization industry	62.2553	10.2	0.09	0.65	30.62	8	23.83	0	6	0.333333	1	1	46.7143	14	0	1	0	0	1	0	1	1	0	0	3.95124	0	0	0	0	0	0	1	1	0	1
2344	2015	L	Leasing and business services	L72	Business services	39.32	9.73	0.22	0.45	71.15	5	22.88	1	14	0.428571	1	1	49.2222	9	0	1	2	0	0	0	0	0	0	5.3033	0	0	0	0	0	0	0	0	0	0	0
2344	2016	L	Leasing and business services	L72	Business services	35.9	10	0.11	0.52	67.24	6	23.05	1	9	0.333333	1	1	50.1429	8	0	1	2	0	0	0	0	0	0	0	0	0	0	0	0	0	0	0	0	0	0
2348	2013	C	Manufacturing	C24	Cultural manufacturing	34.56	8.33	0.06	0.07	76.32	3	20.9	0	8	0.375	1	0	47.6	7	1	1	0	0	0	0	0	0	0	0	0	0	0	0	0	0	0	0	0	0	0
2348	2014	C	Manufacturing	C24	Cultural manufacturing	37.63	8.64	0.06	0.07	54.97	4	20.88	0	8	0.375	1	0	48.6	9	1	1	0	0	0	0	0	0	0	5.09375	0	0	0	0	0	0	0	0	0	0	0
2348	2015	C	Manufacturing	C24	Cultural manufacturing	39.93	9.3	0.04	0.07	58.23	5	20.9	0	8	0.375	1	0	49.6	9	1	1	0	0	0	0	0	0	0	4.57471	0	0	0	0	0	0	0	0	0	0	0
2348	2016	C	Manufacturing	C24	Cultural manufacturing	36.9	9.68	0.05	0.07	56.52	6	20.94	0	10	0.3	1	1	51.4286	9	1	1	1	0	0	0	0	0	0	0	0	0	0	0	0	0	0	0	0	0	0
2348	2017	C	Manufacturing	C24	Cultural manufacturing	39.15	9.86	0.03	0.07	53.28	7	21	0	8	0.375	1	1	49.5	9	1	1	1	0	0	0	0	0	0	0	0	0	0	0	0	0	0	0	0	0	0
2352	2018	G	Transportation	G60	Post services	54.4881	10.2	0.18	0.43	93.46	8	24.78	0	13	0.384615	1	1	49.2222	12	1	1	1	1	1.4	1	1.33333	5	0	0	0	0	0	0	0	0	0	1.4	5	1	1.33333
2353	2015	C	Manufacturing	C35	Special equipment manufacturing	39.9	7.76	0.2	0.27	57.8	5	23.14	0	9	0.333333	0	1	43.1111	9	0	1	1	0	1	0	1	1	0	5.67298	0	0	0	0	0	0	0	1	1	0	1
2353	2016	C	Manufacturing	C35	Special equipment manufacturing	40.56	7.85	0.02	0.23	55.71	6	23.06	0	10	0.4	0	1	43	9	0	1	0	0	1	0	1	1	0	0	0.693147	0	0	0	0	0	0	1	1	0	1
2353	2017	C	Manufacturing	C35	Special equipment manufacturing	40.55	7.94	0.01	0.2	56.58	7	23.03	0	8	0.375	0	1	44	9	0	1	0	0	1	0	1	1	0	2.87356	0	0	0	0	0	0	0	1	1	0	1
2353	2018	C	Manufacturing	C35	Special equipment manufacturing	38.7298	8.08	0.01	0.21	56.71	8	23.06	0	9	0.333333	0	1	45	9	0	1	0	0	1	0	1	1	0	5.02697	0	0	0	0	0	0	0	1	1	0	1
2367	2012	C	Manufacturing	C34	General equipment manufacturing	36.81	9.18	0.10951	0.377259	69.18	2	21.5999	0	10	0.4	1	1	48	9	0	0	1	0	0	0	0	0	0	5.99396	0	0	0	0	0	0	0	0	0	0	0
2368	2012	I	Information and technology	I65	Software and information technology service	34.72	8.1	0.109098	0.466318	68.16	2	21.4019	1	11	0.363636	0	1	48.4	7	0	1	4	0	0	0	0	0	0	0	0	0	0	0	0	0	0	0	0	0	0
2368	2013	I	Information and technology	I65	Software and information technology service	34.97	8.75	0.12	0.58	68.73	3	21.72	1	9	0.333333	0	1	49.1	7	0	1	4	0	0	0	0	0	0	0	0	0	0	0	0	0	0	0	0	0	0
2368	2014	I	Information and technology	I65	Software and information technology service	36.43	9.12	0.12	0.51	56.8	4	22.07	1	10	0.3	0	1	48.7273	9	0	1	4	0	0	0	0	0	0	0	0	0	0	0	0	0	0	0	0	0	0
2368	2015	I	Information and technology	I65	Software and information technology service	43.22	9.37	0.1	0.51	57.36	5	22.15	1	10	0.3	0	1	49.7273	9	0	1	4	0	0	0	0	0	0	0	0.693147	0	0	0	0	0	0	0	0	0	0
2368	2016	I	Information and technology	I65	Software and information technology service	40.28	8.89	0.1	0.63	53.09	6	22.48	1	9	0.333333	0	1	51	9	0	1	3	0	0	0	0	0	0	0	0	0	0	0	0	0	0	0	0	0	0
2368	2017	I	Information and technology	I65	Software and information technology service	38.5	9.14	0.13	0.68	53.88	7	22.75	1	9	0.333333	0	1	52	9	0	1	3	0	0	0	0	0	0	0	0.693147	0	0	0	0	0	0	0	0	0	0
2368	2018	I	Information and technology	I65	Software and information technology service	36.396	9.42	0.11	0.67	55.55	8	22.88	1	15	0.333333	0	1	50.625	9	0	1	0	0	0	0	0	0	0	0	0.693147	0	0	0	0	0	0	0	0	0	0
2372	2012	C	Manufacturing	C29	Rubber and plastic production	48.66	8.31	0.133261	0.194405	79.33	2	21.4805	0	9	0.333333	1	1	43.2	10	0	0	2	0	0	0	0	0	0	0	0	1	0	0	0	0	0	0	0	0	0
2372	2013	C	Manufacturing	C29	Rubber and plastic production	46.39	9.28	0.14	0.15	77.09	3	21.46	0	9	0.333333	1	1	44.2	9	0	0	2	0	0	0	0	0	0	5.3033	1.38629	1	0	0	0	0	0	0	0	0	0
2372	2014	C	Manufacturing	C29	Rubber and plastic production	40.54	9.37	0.17	0.15	77.03	4	21.56	0	13	0.461538	1	1	45.2	9	0	0	2	0	0	0	0	0	0	0	1.09861	1	0	0	0	0	0	0	0	0	0
2372	2015	C	Manufacturing	C29	Rubber and plastic production	40.98	9.73	0.19	0.17	75.78	5	21.66	0	9	0.333333	1	1	46.2	9	0	0	1	0	0	0	0	0	0	0	1.09861	1	0	0	0	0	0	0	0	0	0
2372	2016	C	Manufacturing	C29	Rubber and plastic production	41.85	10	0.21	0.17	74.87	6	21.79	0	9	0.333333	1	1	47.1667	9	0	0	1	0	0	0	0	0	0	0	1.79176	1	0	0	0	0	0	0	0	0	0
2372	2017	C	Manufacturing	C29	Rubber and plastic production	44.33	9.97	0.26	0.25	73.92	7	22.02	0	9	0.333333	1	1	48.1667	9	0	0	1	0	0	0	0	0	0	0	1.60944	1	0	0	0	0	0	0	0	0	0
2372	2018	C	Manufacturing	C29	Rubber and plastic production	48.3213	10.29	0.28	0.24	73.29	8	22.16	0	9	0.333333	1	1	49.1667	10	0	0	1	0	0	0	0	0	0	0	1.94591	1	0	0	0	0	0	0	0	0	0
2375	2016	E	Construction	E50	Architectural decoration and other construction industry	35.2	10	0.08	0.61	57.54	6	23.64	0	11	0.363636	0	1	46.6667	8	0	1	5	0	0	0	0	0	0	0	2.63906	0	0	0	0	0	0	0	0	0	0
2375	2017	E	Construction	E50	Architectural decoration and other construction industry	41.69	9.97	0.05	0.6	56.99	7	23.65	0	13	0.307692	0	1	48.5714	9	0	1	3	0	0	0	0	0	0	0	3.49651	0	0	0	0	0	0	0	0	0	0
2375	2018	E	Construction	E50	Architectural decoration and other construction industry	48.9202	10.29	0.05	0.61	58.06	8	23.72	0	11	0.363636	0	0	50	10	0	1	1	0	0	0	0	0	0	0	4.5326	0	0	0	0	0	0	0	0	0	0
2385	2016	C	Manufacturing	C13	Agricultural processing	31.74	8.89	0.09	0.33	57.49	6	23.35	0	8	0.375	1	0	45.5714	6	0	1	0	0	0	0	0	0	0	0	2.94444	0	0	0	0	0	0	0	0	0	0
2385	2017	C	Manufacturing	C13	Agricultural processing	32.09	9.14	0.1	0.34	57.78	7	23.45	0	5	0.4	1	0	47.1667	6	0	1	1	0	0	0	0	0	0	7.01751	3.21888	0	0	0	0	0	0	0	0	0	0
2385	2018	C	Manufacturing	C13	Agricultural processing	34.1848	9.42	0.12	0.39	55.15	8	23.68	0	5	0.4	1	0	48.7143	7	0	1	0	0	0	0	0	0	0	0	2.30259	0	0	0	0	0	0	0	0	0	0
2394	2015	C	Manufacturing	C17	Textile manufacturing	33.52	9.64	0.12	0.37	48.44	5	22.18	0	14	0.428571	0	1	48.5	6	0	1	1	0	3	0	3	3	0	0	0	1	0	0	0	0	0	3	3	0	3
2394	2016	C	Manufacturing	C17	Textile manufacturing	33.68	9.3	0.11	0.4	54.58	6	22.22	0	10	0.3	0	1	45.6667	6	0	1	0	0	3	0	3	3	0	4.61512	0	1	0	0	0	0	0	3	3	0	3
2394	2017	C	Manufacturing	C17	Textile manufacturing	33.87	9.26	0.14	0.39	56.19	7	22.28	0	10	0.4	0	1	45.6667	6	0	1	0	0	3	0	3	3	0	0	0	1	0	0	0	0	0	3	3	0	3
2394	2018	C	Manufacturing	C17	Textile manufacturing	34.2403	9.46	0.12	0.27	51.27	8	22.16	0	9	0.333333	0	1	45.7143	7	0	1	0	0	3	0	3	3	0	4.31749	0	1	0	0	0	0	0	3	3	0	3
2396	2012	C	Manufacturing	C39	Computers and communications equipment	23.29	6.91	0.14698	0.313861	79.2	2	21.7552	1	17	0.470588	0	1	44.5833	3	0	0	6	1	0	0	0	0	0	4.58047	0	0	0	0	0	0	0	0	0	0	0
2396	2013	C	Manufacturing	C39	Computers and communications equipment	19.96	7.33	0.16	0.3	74.11	3	21.85	1	12	0.333333	0	1	45.8	2	0	0	4	1	0	0	0	0	0	0	0	0	0	0	0	0	0	0	0	0	0
2396	2014	C	Manufacturing	C39	Computers and communications equipment	24.62	7.47	0.17	0.34	63.75	4	22.01	1	12	0.333333	0	1	46.8	3	0	0	5	1	0	0	0	0	0	0	0	0	0	0	0	0	0	0	0	0	0
2396	2015	C	Manufacturing	C39	Computers and communications equipment	28.56	8.09	0.15	0.35	64.23	5	22.09	1	12	0.333333	0	1	47.8	6	0	0	5	1	0	0	0	0	0	3.35166	1.38629	0	0	0	0	0	0	0	0	0	0
2396	2016	C	Manufacturing	C39	Computers and communications equipment	25.73	8.96	0.16	0.37	53.74	6	22.4	1	15	0.466667	0	1	48.7273	5	0	0	5	1	0	0	0	0	0	4.61581	1.38629	0	0	0	0	0	0	0	0	0	0
2396	2017	C	Manufacturing	C39	Computers and communications equipment	28.06	9.15	0.16	0.36	54.34	7	22.47	1	12	0.333333	0	1	49.8182	6	0	0	5	1	0	0	0	0	0	4.28433	0.693147	0	0	0	0	0	0	0	0	0	0
2396	2018	C	Manufacturing	C39	Computers and communications equipment	26.5522	9.5	0.19	0.42	51.06	8	22.59	1	12	0.333333	0	1	50.8182	5	0	0	2	0	0	0	0	0	0	4.97515	0	0	0	0	0	0	0	0	0	0	0
2415	2014	C	Manufacturing	C39	Computers and communications equipment	39.51	9.37	0.31	0.2	76.95	4	23.37	1	9	0.444444	0	1	46.4545	9	0	1	3	1	0	0	0	0	0	0	1.60944	0	0	0	0	0	0	0	0	0	0
2415	2015	C	Manufacturing	C39	Computers and communications equipment	43.95	9.73	0.36	0.3	75.56	5	23.78	1	10	0.4	0	1	47.9	9	0	1	3	1	0	0	0	0	0	0	2.19722	0	0	0	0	0	0	0	0	0	0
2415	2016	C	Manufacturing	C39	Computers and communications equipment	43.03	10	0.34	0.36	72.93	6	24.13	1	12	0.583333	0	1	46.7143	9	0	1	2	1	0	0	0	0	0	0	2.83321	0	0	0	0	0	0	0	0	0	0
2415	2017	C	Manufacturing	C39	Computers and communications equipment	41.55	9.97	0.34	0.41	72.4	7	24.45	1	9	0.444444	0	1	46.6111	9	0	1	2	0	0	0	0	0	0	0	3.52636	0	0	0	0	0	0	0	0	0	0
2415	2018	C	Manufacturing	C39	Computers and communications equipment	30.2837	10.29	0.34	0.41	79.06	8	24.67	1	10	0.4	0	1	47.2	6	0	1	0	0	0	0	0	0	0	0	3.63759	0	0	0	0	0	0	0	0	0	0
2417	2013	C	Manufacturing	C39	Computers and communications equipment	28.07	7.33	0.03	0.39	63.21	3	21.1	0	7	0.428571	1	1	39.25	6	0	1	3	0	0	0	0	0	0	0	0	0	0	0	0	0	0	0	0	0	0
2417	2014	C	Manufacturing	C39	Computers and communications equipment	30.84	7.47	-0.17	0.46	56.42	4	21.06	0	7	0.428571	1	1	40.125	6	0	1	3	0	0	0	0	0	0	0	0	0	0	0	0	0	0	0	0	0	0
2417	2015	C	Manufacturing	C39	Computers and communications equipment	32.56	8.09	-0.33	0.63	50.61	5	20.85	0	8	0.615385	1	1	41.5	6	0	1	3	0	0	0	0	0	0	0	0	0	0	0	0	0	0	0	0	0	0
2417	2016	C	Manufacturing	C39	Computers and communications equipment	27.64	8.96	0.07	0.57	49.25	6	20.77	0	8	0.25	1	1	43.6667	5	0	0	0	0	0	0	0	0	0	0	0	0	0	0	0	0	0	0	0	0	0
2417	2017	C	Manufacturing	C39	Computers and communications equipment	29.29	9.15	-0.27	0.53	52.42	7	20.4	0	6	0.5	1	1	45.5455	6	0	1	1	0	0	0	0	0	0	0	0	0	0	0	0	0	0	0	0	0	0
2417	2018	C	Manufacturing	C39	Computers and communications equipment	20.5572	9.46	0.02	0.1	56.41	8	20.3495	0	6	0.333333	0	1	43.7778	3	1	1	1	0	2	0	2	2	0	0	0	0	0	0	0	0	0	2	2	0	2
2419	2012	F	Wholesale and retail	F52	Retail trade	48.53	7.88	0.164767	0.585997	89.84	2	22.8986	1	9	0.333333	0	1	46	10	0	1	6	0	0	0	0	0	0	0	0	0	0	0	0	0	0	0	0	0	0
2419	2013	F	Wholesale and retail	F52	Retail trade	54.36	8.33	0.15	0.58	90.02	3	22.97	1	11	0.272727	1	1	45.1111	12	0	1	6	0	0	0	0	0	0	4.11087	0	0	0	0	0	0	0	0	0	0	0
2419	2014	F	Wholesale and retail	F52	Retail trade	47.18	8.64	0.15	0.59	87.99	4	23.07	1	11	0.454545	0	1	46.75	9	0	1	6	0	0	0	0	0	0	3.93183	0	0	0	0	0	0	0	0	0	0	0
2419	2015	F	Wholesale and retail	F52	Retail trade	51.79	9.3	0.12	0.6	86.69	5	23.17	1	10	0.3	0	1	47.75	12	0	1	5	0	0	0	0	0	0	0	0	0	0	0	0	0	0	0	0	0	0
2419	2016	F	Wholesale and retail	F52	Retail trade	51.81	9.68	0.24	0.6	81.23	6	23.35	1	10	0.3	0	1	47	12	0	1	3	0	0	0	0	0	0	3.22585	0	0	0	0	0	0	0	0	0	0	0
2419	2017	F	Wholesale and retail	F52	Retail trade	49.11	9.86	0.09	0.62	76.75	7	23.42	1	10	0.4	0	1	46.7778	11	0	1	4	0	0	0	0	0	0	0	0	0	0	0	0	0	0	0	0	0	0
2419	2018	F	Wholesale and retail	F52	Retail trade	49.6675	10.2	0.12	0.61	76.55	8	23.46	1	11	0.272727	1	1	47.7778	11	0	1	0	0	0	0	0	0	0	0	0	0	0	0	0	0	0	0	0	0	0
2422	2014	C	Manufacturing	C27	Pharmaceutical manufacturing	46.57	6.18	0.11	0.44	61.35	4	23.61	0	9	0.333333	0	1	46.0714	9	0	1	6	1	2	2	1	2	0	6.44095	0	0	0	0	0	0	0	2	2	2	1
2422	2015	C	Manufacturing	C27	Pharmaceutical manufacturing	46.54	6.52	0.09	0.48	59.06	5	23.78	0	12	0.416667	0	1	45.25	9	0	1	7	1	2	2	1	2	0	6.87005	2.30259	0	0	0	0	0	0	2	2	2	1
2422	2016	C	Manufacturing	C27	Pharmaceutical manufacturing	50.86	7.01	0.05	0.51	57.83	6	23.84	0	12	0.333333	0	1	46.8	12	0	1	5	1	2	2	1	2	0	6.35784	2.30259	0	0	0	0	0	0	2	2	2	1
2422	2017	C	Manufacturing	C27	Pharmaceutical manufacturing	53.73	7.08	0.06	0.51	57.6	7	23.88	0	9	0.333333	0	1	46.3846	12	0	1	4	1	2	2	1	2	0	6.63595	1.79176	0	0	0	0	0	0	2	2	2	1
2422	2018	C	Manufacturing	C27	Pharmaceutical manufacturing	59.8489	7.26	0.07	0.57	53.15	8	24.06	0	9	0.333333	0	1	47.3846	13	0	1	2	0	2	2	1	2	0	7.50879	1.38629	0	0	0	0	0	0	2	2	2	1
2423	2014	C	Manufacturing	C35	Special equipment manufacturing	33.03	6.51	0	0.4	77.53	4	21.81	1	12	0.5	0	0	47.625	6	0	1	1	0	0	0	0	0	0	2.4681	0	0	0	0	0	0	0	0	0	0	0
2423	2015	C	Manufacturing	C35	Special equipment manufacturing	29.56	6.85	-0.02	0.43	79.48	5	21.99	1	9	0.333333	0	0	48.4286	6	0	0	0	0	0	0	0	0	0	2.4681	1.09861	0	0	0	0	0	0	0	0	0	0
2423	2016	C	Manufacturing	C35	Special equipment manufacturing	31.9	7.05	-0.11	0.48	81.76	6	21.97	1	11	0.272727	0	1	49.875	6	0	0	1	0	0	0	0	0	0	0	0	0	0	0	0	0	0	0	0	0	0
2431	2012	E	Construction	E48	Civil engineering construction	39.17	7.88	0.159278	0.413804	66.28	2	21.9358	0	9	0.333333	0	1	38.8182	9	0	0	2	0	0	0	0	0	0	3.31237	0	0	0	0	0	0	0	0	0	0	0
2431	2013	E	Construction	E48	Civil engineering construction	39.26	8.33	0.16	0.54	64.1	3	22.33	0	9	0.333333	0	1	39.4444	9	0	0	2	0	0	0	0	0	0	4.72582	0	0	0	0	0	0	0	0	0	0	0
2431	2014	E	Construction	E48	Civil engineering construction	40.63	8.64	0.17	0.63	63.59	4	22.69	0	9	0.333333	0	1	40.1	9	0	0	2	0	0	0	0	0	0	5.63579	0	0	0	0	0	0	0	0	0	0	0
2431	2015	E	Construction	E48	Civil engineering construction	42.16	9.3	0.16	0.67	60.93	5	22.96	0	15	0.4	0	1	43.5	9	1	0	2	0	0	0	0	0	0	5.87493	1.60944	0	0	0	0	0	0	0	0	0	0
2431	2016	E	Construction	E48	Civil engineering construction	43.18	9.68	-0.06	0.65	56.23	6	23.23	0	10	0.4	0	1	43.75	9	1	0	1	0	0	0	0	0	0	5.34233	0.693147	0	0	0	0	0	0	0	0	0	0
2431	2017	E	Construction	E48	Civil engineering construction	42.77	9.86	0.03	0.67	42.53	7	23.34	0	12	0.25	0	1	42.8889	9	1	0	2	0	0	0	0	0	0	5.28551	1.09861	0	0	0	0	0	0	0	0	0	0
2431	2018	E	Construction	E48	Civil engineering construction	45.2845	10.2	0.06	0.63	37.45	8	23.48	0	10	0.3	0	1	42.8889	9	1	0	0	0	1	0	1	2	0	5.86807	1.09861	0	0	0	0	0	0	1	2	0	1
2438	2013	C	Manufacturing	C34	General equipment manufacturing	37.24	9.94	0.08	0.28	73.35	3	20.87	0	7	0.428571	0	1	47.5	9	0	0	0	0	0	0	0	0	0	4.64439	0	0	0	0	0	0	0	0	0	0	0
2438	2014	C	Manufacturing	C34	General equipment manufacturing	37.12	9.86	0.08	0.28	71.38	4	20.94	0	9	0.555556	0	1	47.6667	9	0	0	0	0	0	0	0	0	0	4.33073	0	0	0	0	0	0	0	0	0	0	0
2438	2015	C	Manufacturing	C34	General equipment manufacturing	39.51	9.64	0.06	0.26	64.49	5	20.96	0	7	0.428571	0	1	48	9	0	0	0	0	0	0	0	0	0	5.37528	0	0	0	0	0	0	0	0	0	0	0
2438	2016	C	Manufacturing	C34	General equipment manufacturing	41.76	9.3	0.02	0.35	53.27	6	21.29	0	7	0.428571	0	1	49	9	0	0	0	0	0	0	0	0	0	0	0	0	0	0	0	0	0	0	0	0	0
2438	2017	C	Manufacturing	C34	General equipment manufacturing	41.96	9.26	0.04	0.37	52.07	7	21.39	0	8	0.5	0	1	47.5714	9	0	0	0	0	0	0	0	0	0	0	0	0	0	0	0	0	0	0	0	0	0
2438	2018	C	Manufacturing	C34	General equipment manufacturing	42.7693	9.46	0.04	0.41	47.57	8	21.79	0	7	0.428571	0	1	50	9	0	0	0	0	0	0	0	0	0	5.4943	0	0	0	0	0	0	0	0	0	0	0
2450	2016	C	Manufacturing	C29	Rubber and plastic production	25.27	9.3	0.2	0.5	32.59	6	23.63	0	11	0.545455	0	1	41.25	5	0	1	0	0	1	1	0	1	0	0	0	1	0	0	0	0	0	1	1	1	0
2450	2017	C	Manufacturing	C29	Rubber and plastic production	25.33	9.26	0.16	0.41	43.2	7	24	0	11	0.545455	0	1	42.25	5	0	1	0	0	1	1	0	1	0	0	0	1	0	0	0	0	0	1	1	1	0
2450	2018	C	Manufacturing	C29	Rubber and plastic production	27.8043	9.46	0.15	0.47	47.23	8	24.26	0	7	0.428571	0	1	44.3333	5	0	1	0	0	1	1	0	1	0	0	0	1	0	0	0	0	0	1	1	1	0
2454	2015	C	Manufacturing	C36	Automotive manufacturing	39.56	9.77	0.13	0.34	61.51	5	22.04	0	9	0.333333	0	1	46.7143	9	0	1	1	0	1	0	1	1	0	3.93183	1.38629	0	0	0	0	0	0	1	1	0	1
2456	2017	C	Manufacturing	C39	Computers and communications equipment	41.51	9.86	0.1	0.66	39.9	7	23.88	0	10	0.4	0	1	40.75	9	1	1	2	0	0	0	0	0	0	0	0.693147	0	0	0	0	0	0	0	0	0	0
2456	2018	C	Manufacturing	C39	Computers and communications equipment	41.8733	10.2	0.1	0.7	39.92	8	24.15	0	15	0.4	0	1	40.2857	9	0	1	0	0	0	0	0	0	0	0	0	0	0	0	0	0	0	0	0	0	0
2462	2013	F	Wholesale and retail	F51	Wholesale trade	36.23	8.75	0.06	0.41	68.29	3	21.38	1	11	0.363636	0	1	48.875	9	0	0	5	0	0	0	0	0	0	4.43082	0	0	0	0	0	0	0	0	0	0	0
2462	2014	F	Wholesale and retail	F51	Wholesale trade	39.09	9.12	0.12	0.53	52.37	4	21.75	1	11	0.363636	0	1	48.1	9	0	0	5	0	0	0	0	0	0	2.3979	0	0	0	0	0	0	0	0	0	0	0
2462	2015	F	Wholesale and retail	F51	Wholesale trade	39.96	9.37	0.21	0.63	46.98	5	22.24	1	17	0.411765	0	1	49.7273	9	0	0	7	1	0	0	0	0	0	3.67046	0	0	0	0	0	0	0	0	0	0	0
2462	2016	F	Wholesale and retail	F51	Wholesale trade	40.98	8.89	0.16	0.63	43.7	6	22.5	1	10	0.3	0	1	50.6	9	0	0	2	0	0	0	0	0	0	4.72739	0	0	0	0	0	0	0	0	0	0	0
2462	2017	F	Wholesale and retail	F51	Wholesale trade	39.7	9.14	0.16	0.6	42.56	7	22.72	1	9	0.333333	0	1	51.4	9	0	0	1	0	0	0	0	0	0	0	0	0	0	0	0	0	0	0	0	0	0
2462	2018	F	Wholesale and retail	F51	Wholesale trade	38.9751	9.42	0.15	0.65	42.86	8	22.94	1	10	0.3	0	1	52.5	9	0	0	0	0	0	0	0	0	0	4.70257	0	0	0	0	0	0	0	0	0	0	0
2465	2016	C	Manufacturing	C39	Computers and communications equipment	35.71	9.68	0.11	0.3	39.75	6	23.02	1	10	0.3	0	1	49.8	8	0	1	2	0	0	0	0	0	0	0	0	0	0	0	0	0	0	0	0	0	0
2465	2017	C	Manufacturing	C39	Computers and communications equipment	38.13	9.86	0.09	0.34	37.12	7	23.11	1	12	0.25	0	1	50.8333	9	0	1	2	0	0	0	0	0	0	0	0.693147	0	0	0	0	0	0	0	0	0	0
2465	2018	C	Manufacturing	C39	Computers and communications equipment	26.2993	10.2	0.04	0.28	38.48	8	23.19	1	9	0.333333	0	1	50.3	5	0	1	0	0	0	0	0	0	0	3.04452	0	0	0	0	0	0	0	0	0	0	0
2466	2018	C	Manufacturing	C32	Nonferrous metal smelting	36.7955	7.26	0.32	0.4	48.65	8	23.6	0	10	0.6	0	1	47.375	9	0	1	0	0	0	0	0	0	0	6.51175	2.30259	1	0	0	0	0	0	0	0	0	0
2470	2013	C	Manufacturing	C26	Chemical materials manufacturing	56.24	7.24	0.16	0.47	85.41	3	22.64	0	9	0.444444	1	1	44.2	12	0	1	3	1	0	0	0	0	0	4.26268	0	1	0	0	0	0	0	0	0	0	0
2470	2014	C	Manufacturing	C26	Chemical materials manufacturing	48.71	7.39	0.17	0.52	78.21	4	22.89	0	9	0.444444	1	1	45.2	10	0	1	5	1	0	0	0	0	0	4.11087	0	1	0	0	0	0	0	0	0	0	0
2470	2015	C	Manufacturing	C26	Chemical materials manufacturing	53.17	7.76	0.16	0.37	72.65	5	23.12	0	13	0.615385	1	1	46.4167	12	0	1	5	1	0	0	0	0	0	5.73979	0	1	0	0	0	0	0	0	0	0	0
2470	2016	C	Manufacturing	C26	Chemical materials manufacturing	52.59	7.85	0.15	0.31	70	6	23.19	0	11	0.545455	1	0	46.5	12	0	0	4	1	0	0	0	0	0	4.11087	1.79176	1	0	0	0	0	0	0	0	0	0
2470	2017	C	Manufacturing	C26	Chemical materials manufacturing	54.84	7.94	0.09	0.35	66.63	7	23.43	0	9	0.444444	1	0	47.5	12	0	0	2	1	0	0	0	0	0	0	1.60944	1	0	0	0	0	0	0	0	0	0
2470	2018	C	Manufacturing	C26	Chemical materials manufacturing	48.8302	8.08	0.07	0.4	68.83	8	23.7	0	12	0.5	1	0	48.6923	10	0	1	0	0	2	0	2	2	1	0	1.79176	1	1	1	1	1	1	2	2	0	2
2474	2012	I	Information and technology	I65	Software and information technology service	28.39	6.91	0.099766	0.07	65.47	2	20.9903	0	9	0.333333	1	1	39.25	6	0	0	2	0	0	0	0	0	0	0	0	0	0	0	0	0	0	0	0	0	0
2474	2013	I	Information and technology	I65	Software and information technology service	29.61	7.33	0.1	0.12	63.19	3	21.12	0	9	0.333333	1	1	41.1818	6	0	0	2	0	0	0	0	0	0	0	0	0	0	0	0	0	0	0	0	0	0
2474	2014	I	Information and technology	I65	Software and information technology service	34.81	7.47	0.05	0.15	49.59	4	21.18	0	12	0.5	1	1	42.1818	7	0	0	4	0	0	0	0	0	0	0	1.38629	0	0	0	0	0	0	0	0	0	0
2474	2015	I	Information and technology	I65	Software and information technology service	35.06	8.09	0.02	0.2	39.41	5	21.25	0	11	0.454545	1	1	42.75	8	0	0	3	0	0	0	0	0	0	0	0	0	0	0	0	0	0	0	0	0	0
2474	2016	I	Information and technology	I65	Software and information technology service	35.69	8.96	0.01	0.28	39.4	6	21.37	0	10	0.3	1	1	43.75	8	0	0	1	0	0	0	0	0	0	0	0	0	0	0	0	0	0	0	0	0	0
2474	2017	I	Information and technology	I65	Software and information technology service	35.05	9.15	0.02	0.34	33.9	7	21.48	0	10	0.3	1	1	44	8	0	0	1	0	0	0	0	0	0	0	1.09861	0	0	0	0	0	0	0	0	0	0
2474	2018	I	Information and technology	I65	Software and information technology service	21.7475	9.5	0.02	0.45	33.91	8	21.68	0	9	0.333333	1	1	45	3	0	0	0	0	0	0	0	0	0	0	0.693147	0	0	0	0	0	0	0	0	0	0
2475	2016	C	Manufacturing	C39	Computers and communications equipment	41.43	9.68	0.21	0.49	67.31	6	23.17	0	9	0.555556	1	1	44.3333	9	1	1	1	0	0	0	0	0	0	0	0.693147	0	0	0	0	0	0	0	0	0	0
2475	2017	C	Manufacturing	C39	Computers and communications equipment	41.02	9.86	0.13	0.42	63.15	7	23.77	0	7	0.428571	1	1	44.875	9	1	1	1	0	0	0	0	0	0	2.5337	0.693147	0	0	0	0	0	0	0	0	0	0
2475	2018	C	Manufacturing	C39	Computers and communications equipment	32.5678	10.2	0.13	0.48	63.32	8	24.01	0	7	0.428571	1	1	45.625	6	1	1	1	0	0	0	0	0	0	4.19946	1.09861	0	0	0	0	0	0	0	0	0	0
2477	2012	A	Agriculture	A03	Animal husbandry	33.11	6.19	0.243439	0.238053	67.3	2	21.6609	0	11	0.363636	1	1	45.3333	6	0	0	1	0	0	0	0	0	0	6.21661	0	0	0	0	0	0	0	0	0	0	0
2477	2013	A	Agriculture	A03	Animal husbandry	33.88	6.34	0.15	0.51	64.94	3	22.22	0	14	0.357143	1	1	44.625	6	0	0	3	0	0	0	0	0	0	3.77643	0	0	0	0	0	0	0	0	0	0	0
2477	2014	A	Agriculture	A03	Animal husbandry	35.92	6.51	0.03	0.64	67.13	4	22.56	0	11	0.363636	1	1	45.625	8	0	0	4	0	0	0	0	0	0	6.90875	0	0	0	0	0	0	0	0	0	0	0
2477	2015	A	Agriculture	A03	Animal husbandry	32.23	6.85	-0.07	0.6	62.53	5	22.7	0	11	0.363636	1	1	45.1111	6	0	0	4	0	0	0	0	0	0	0	0	0	0	0	0	0	0	0	0	0	0
2477	2016	A	Agriculture	A03	Animal husbandry	34.95	7.05	0.06	0.54	57.4	6	23.04	0	15	0.533333	1	1	46.8889	7	0	0	3	0	0	0	0	0	0	4.12713	1.38629	0	0	0	0	0	0	0	0	0	0
2477	2017	A	Agriculture	A03	Animal husbandry	35.37	7.1	0.15	0.6	55.53	7	23.56	0	11	0.363636	1	1	47.8889	8	0	0	3	0	0	0	0	0	0	0	0	0	0	0	0	0	0	0	0	0	0
2477	2018	A	Agriculture	A03	Animal husbandry	34.5343	7.27	0.02	0.72	55.3	8	23.85	0	11	0.363636	1	1	50.6667	7	0	0	0	0	0	0	0	0	0	0	0	0	0	0	0	0	0	0	0	0	0
2498	2014	C	Manufacturing	C38	Electrical machinery and equipment	36.36	7.39	0.11	0.18	88.33	4	22.34	0	15	0.333333	0	0	42.5455	9	0	0	2	0	0	0	0	0	0	5.63835	0.693147	0	0	0	0	0	0	0	0	0	0
2498	2015	C	Manufacturing	C38	Electrical machinery and equipment	41.43	7.76	0.06	0.28	88.24	5	22.5	0	9	0.333333	0	0	42.2222	9	0	0	2	0	0	0	0	0	0	6.21661	0	0	0	0	0	0	0	0	0	0	0
2498	2016	C	Manufacturing	C38	Electrical machinery and equipment	42.61	7.85	0.08	0.33	70.73	6	22.55	0	10	0.4	0	0	42.9	9	0	0	1	0	0	0	0	0	0	5.94542	0	0	0	0	0	0	0	0	0	0	0
2498	2017	C	Manufacturing	C38	Electrical machinery and equipment	42.84	7.94	0.1	0.31	71.07	7	22.59	0	12	0.25	0	0	43.25	9	0	0	0	0	0	0	0	0	0	6.39859	0	0	0	0	0	0	0	0	0	0	0
2498	2018	C	Manufacturing	C38	Electrical machinery and equipment	41.9757	8.08	0.06	0.26	71.64	8	22.55	0	9	0.333333	0	0	44.6	9	0	0	0	0	0	0	0	0	0	6.55251	0	0	0	0	0	0	0	0	0	0	0
2508	2014	C	Manufacturing	C38	Electrical machinery and equipment	37.49	9.37	0.2	0.27	68.67	4	21.75	0	9	0.333333	0	0	42.8	9	0	1	2	0	0	0	0	0	0	0	0	0	0	0	0	0	0	0	0	0	0
2508	2015	C	Manufacturing	C38	Electrical machinery and equipment	39.8	9.73	0.25	0.32	62.59	5	22.01	0	12	0.5	0	0	38.8	9	0	1	2	0	0	0	0	0	0	3.43399	0	0	0	0	0	0	0	0	0	0	0
2508	2016	C	Manufacturing	C38	Electrical machinery and equipment	37.5	10	0.29	0.37	60.59	6	22.34	0	9	0.333333	0	0	39.8	9	0	1	2	0	0	0	0	0	0	0	0	0	0	0	0	0	0	0	0	0	0
2508	2017	C	Manufacturing	C38	Electrical machinery and equipment	37.4	9.97	0.33	0.36	61.62	7	22.58	0	10	0.4	0	0	40.8	9	0	1	2	0	0	0	0	0	0	4.79579	2.30259	0	0	0	0	0	0	0	0	0	0
2508	2018	C	Manufacturing	C38	Electrical machinery and equipment	40.9889	10.29	0.31	0.34	68.82	8	22.79	0	9	0.333333	0	0	41.8	9	0	1	1	0	0	0	0	0	0	5.17048	3.4012	0	0	0	0	0	0	0	0	0	0
2509	2012	C	Manufacturing	C35	Special equipment manufacturing	24.38	6.91	0.0872532	0.0728728	76.08	2	20.4508	0	7	0.428571	0	0	48	3	0	0	5	1	0	0	0	0	0	0	0	0	0	0	0	0	0	0	0	0	0
2509	2013	C	Manufacturing	C35	Special equipment manufacturing	27.5	7.33	0.18	0.09	68.76	3	20.63	0	7	0.428571	0	0	50.6	5	0	0	5	1	0	0	0	0	0	5.70711	0	0	0	0	0	0	0	0	0	0	0
2509	2014	C	Manufacturing	C35	Special equipment manufacturing	29.16	7.47	0.11	0.09	67.3	4	20.72	0	10	0.6	0	0	51.4	6	0	0	6	1	0	0	0	0	0	2.3979	0	0	0	0	0	0	0	0	0	0	0
2509	2015	C	Manufacturing	C35	Special equipment manufacturing	30.91	8.09	0.1	0.17	66.04	5	21.32	0	8	0.5	0	0	48.7143	6	0	0	4	0	0	0	0	0	0	2.77259	0	0	0	0	0	0	0	0	0	0	0
2509	2016	C	Manufacturing	C35	Special equipment manufacturing	29.79	8.96	0.04	0.2	56.55	6	22.35	0	7	0.428571	0	0	49.7143	6	0	0	4	0	0	0	0	0	0	0	0	0	0	0	0	0	0	0	0	0	0
2509	2017	C	Manufacturing	C35	Special equipment manufacturing	30.01	9.15	0.1	0.39	55.12	7	22.72	0	13	0.461538	0	0	49.75	6	0	1	0	0	0	0	0	0	0	0	0	0	0	0	0	0	0	0	0	0	0
2509	2018	C	Manufacturing	C35	Special equipment manufacturing	29.7221	9.5	0.13	0.42	54.14	8	22.89	0	7	0.428571	0	0	46.75	6	0	1	0	0	0	0	0	0	0	0	0	0	0	0	0	0	0	0	0	0	0
2517	2012	I	Information and technology	I64	Internet and related services	25.11	6.91	0.0668441	0.07	77.54	2	20.3495	0	7	0.428571	0	1	38	5	0	0	2	0	0	0	0	0	0	0	0	0	0	0	0	0	0	0	0	0	0
2517	2013	I	Information and technology	I64	Internet and related services	26.37	7.33	0.1	0.07	76.4	3	20.36	0	7	0.428571	0	1	38.3333	5	0	0	2	0	0	0	0	0	0	0	0	0	0	0	0	0	0	0	0	0	0
2517	2014	I	Information and technology	I64	Internet and related services	29.86	7.47	0.01	0.23	72.78	4	20.55	0	5	0.6	0	1	39.4286	6	0	0	2	0	0	0	0	0	0	0	0	0	0	0	0	0	0	0	0	0	0
2517	2015	I	Information and technology	I64	Internet and related services	31.89	8.09	-0.08	0.28	68.07	5	20.54	0	6	0.615385	0	1	40.1667	6	0	0	3	0	0	0	0	0	0	0	0	0	0	0	0	0	0	0	0	0	0
2517	2016	I	Information and technology	I64	Internet and related services	30.72	9.73	0.373988	0.43	78.33	6	21.03	0	12	0.5	1	1	38	6	0	1	0	0	0	0	0	0	0	0	0	0	0	0	0	0	0	0	0	0	0
2517	2017	I	Information and technology	I64	Internet and related services	31.11	9.93	0.33	0.17	75.19	7	22.12	0	12	0.5	1	1	38	6	0	1	0	0	0	0	0	0	0	0	0	0	0	0	0	0	0	0	0	0	0
2517	2018	I	Information and technology	I64	Internet and related services	20.0514	10.18	0.373988	0.17	66.09	8	22.53	0	7	0.428571	1	0	38	3	0	1	0	0	0	0	0	0	0	0	0	0	0	0	0	0	0	0	0	0	0
2523	2018	C	Manufacturing	C34	General equipment manufacturing	38.8007	7.33	0.06	0.36	48.24	8	21.94	1	11	0.363636	0	0	49	9	0	1	1	0	0	0	0	0	0	0	1.79176	0	0	0	0	0	0	0	0	0	0
2527	2014	C	Manufacturing	C38	Electrical machinery and equipment	44.77	8.94	0.12	0.13	64.44	4	21.3	0	9	0.333333	1	0	47.5714	9	0	0	3	0	1	0	1	1	0	5.30827	0.693147	0	0	0	0	0	0	1	1	0	1
2527	2015	C	Manufacturing	C38	Electrical machinery and equipment	46.14	9.77	0.11	0.18	58.76	5	21.63	0	12	0.5	1	0	46.5	9	0	0	3	0	1	0	1	1	0	4.07754	1.38629	0	0	0	0	0	0	1	1	0	1
2527	2016	C	Manufacturing	C38	Electrical machinery and equipment	49.58	9.73	0.09	0.34	55.17	6	21.95	0	9	0.333333	1	0	48.8889	11	1	0	0	0	1	0	1	1	0	2.35138	1.38629	0	0	0	0	0	0	1	1	0	1
2527	2017	C	Manufacturing	C38	Electrical machinery and equipment	49.85	9.93	0.07	0.39	52.37	7	22.21	0	9	0.333333	1	0	49.1111	11	1	0	0	0	1	0	1	1	0	3.2581	2.30259	0	0	0	0	0	0	1	1	0	1
2527	2018	C	Manufacturing	C38	Electrical machinery and equipment	47.9746	10.18	0.05	0.52	52.37	8	22.56	0	10	0.4	0	1	46	9	1	1	0	0	1	0	1	1	0	3.09104	1.09861	0	0	0	0	0	0	1	1	0	1
2529	2012	C	Manufacturing	C34	General equipment manufacturing	31.42	6.91	0.0442246	0.126422	73.54	2	20.8732	0	9	0.333333	1	1	44.25	6	0	1	4	0	0	0	0	0	0	2.3979	0	0	0	0	0	0	0	0	0	0	0
2529	2013	C	Manufacturing	C34	General equipment manufacturing	34.18	7.33	0.01	0.08	69.39	3	20.8	0	9	0.333333	1	1	44.1111	7	0	1	4	0	0	0	0	0	0	3.59731	0.693147	0	0	0	0	0	0	0	0	0	0
2529	2014	C	Manufacturing	C34	General equipment manufacturing	37.54	7.47	0.01	0.12	56.14	4	20.85	0	13	0.461538	1	1	45.25	9	0	1	4	0	0	0	0	0	0	0	0	0	0	0	0	0	0	0	0	0	0
2529	2015	C	Manufacturing	C34	General equipment manufacturing	36.58	8.09	0	0.12	51.46	5	20.85	0	7	0.428571	1	1	44.5	9	0	1	1	0	0	0	0	0	0	0	0	0	0	0	0	0	0	0	0	0	0
2535	2012	C	Manufacturing	C35	Special equipment manufacturing	29.91	6.19	0.158808	0.348491	72.3	2	21.7652	0	10	0.4	0	0	48	6	0	0	1	0	0	0	0	0	0	4.79579	0	0	0	0	0	0	0	0	0	0	0
2535	2013	C	Manufacturing	C35	Special equipment manufacturing	28.73	6.34	0.12	0.52	68.71	2	22.24	0	9	0.333333	0	0	49.8182	6	0	0	0	0	0	0	0	0	0	0	0.693147	0	0	0	0	0	0	0	0	0	0
2535	2014	C	Manufacturing	C35	Special equipment manufacturing	33.12	6.51	0.1	0.57	66.03	3	22.42	0	9	0.333333	0	0	50.6364	6	0	0	0	0	0	0	0	0	0	0	0	0	0	0	0	0	0	0	0	0	0
2535	2015	C	Manufacturing	C35	Special equipment manufacturing	36.17	6.85	0.02	0.66	56.63	4	22.65	0	17	0.411765	1	0	50.4667	9	0	0	2	0	0	0	0	0	0	0	0	0	0	0	0	0	0	0	0	0	0
2535	2016	C	Manufacturing	C35	Special equipment manufacturing	35.04	7.05	-0.11	0.57	56.77	5	22.66	0	9	0.333333	1	0	47	8	0	0	0	1	0	0	0	0	0	0	0.693147	0	0	0	0	0	0	0	0	0	0
2535	2017	C	Manufacturing	C35	Special equipment manufacturing	35.6	7.1	0	0.55	46.39	6	22.62	0	10	0.3	1	0	48.5	8	0	0	0	1	0	0	0	0	0	7.62608	0	0	0	0	0	0	0	0	0	0	0
2535	2018	C	Manufacturing	C35	Special equipment manufacturing	31.8815	7.27	0.01	0.62	44.84	7	22.77	0	11	0.363636	1	0	50.2222	6	0	0	0	0	0	0	0	0	0	7.63192	0	0	0	0	0	0	0	0	0	0	0
2543	2014	C	Manufacturing	C38	Electrical machinery and equipment	39.82	8.64	0.1	0.29	76.48	3	21.99	0	7	0.428571	0	1	45.5	9	1	1	2	0	1	1	0	2	0	0	1.09861	0	0	0	0	0	0	1	2	1	0
2543	2015	C	Manufacturing	C38	Electrical machinery and equipment	39.98	9.3	0.1	0.31	76.85	4	22.05	0	8	0.5	0	1	45.7143	9	1	1	2	0	1	1	0	2	0	0	0	0	0	0	0	0	0	1	2	1	0
2543	2016	C	Manufacturing	C38	Electrical machinery and equipment	39.79	9.68	0.12	0.34	76.83	5	22.17	0	11	0.545455	0	1	44.4286	9	1	1	2	0	1	1	0	1	0	0	1.09861	0	0	0	0	0	0	1	1	1	0
2543	2017	C	Manufacturing	C38	Electrical machinery and equipment	40.32	9.86	0.15	0.43	78.34	6	22.35	0	7	0.428571	0	1	42.8	9	1	1	2	0	1	1	0	1	0	0	1.09861	0	0	0	0	0	0	1	1	1	0
2543	2018	C	Manufacturing	C38	Electrical machinery and equipment	40.8988	10.2	0.14	0.51	79.51	7	22.6	0	7	0.428571	0	1	41.5	9	1	1	0	0	1	1	0	1	0	0	2.83321	0	0	0	0	0	0	1	1	1	0
2544	2014	I	Information and technology	I65	Software and information technology service	43.78	8.64	0.09	0.48	62.15	3	21.45	1	12	0.333333	0	1	49.25	9	0	1	6	0	0	0	0	0	2	3.10906	2.70805	0	0	2	2	0	2	0	0	0	0
2544	2015	I	Information and technology	I65	Software and information technology service	47.91	9.3	0.08	0.62	59.56	4	21.81	1	11	0.363636	0	1	50.25	9	0	1	6	0	0	0	0	0	2	7.34375	2.3979	0	0	2	2	0	2	0	0	0	0
2544	2016	I	Information and technology	I65	Software and information technology service	56.37	9.68	0.09	0.65	54.02	5	21.98	1	11	0.363636	0	1	50.4286	12	0	1	3	0	0	0	0	0	0	2.77259	2.77259	0	0	0	0	0	0	0	0	0	0
2544	2017	I	Information and technology	I65	Software and information technology service	57.77	9.86	0.08	0.65	54.02	6	22.06	1	11	0.363636	0	1	51.6667	12	0	1	4	0	1	0	1	1	2.5	0	2.48491	0	0	2.5	2.5	0	2.5	1	1	0	1
2544	2018	I	Information and technology	I65	Software and information technology service	45.7566	10.2	0.1	0.65	54	7	22.57	1	10	0.4	0	1	52.6667	9	0	1	2	0	1	0	1	1	2.33333	0	2.89037	0	0	2.33333	2.33333	0	2.33333	1	1	0	1
2555	2018	I	Information and technology	I64	Internet and related services	46.8339	7.26	0.31	0.2	72.4	7	22.94	0	9	0.444444	0	0	41	9	1	1	1	0	0	0	0	0	0	5.73979	0	0	0	0	0	0	0	0	0	0	0
2557	2013	C	Manufacturing	C13	Agricultural processing	28.78	6.25	0.11	0.2	82.51	2	21.92	0	9	0.333333	1	1	46.5	6	0	1	0	0	0	0	0	0	0	0	0	0	0	0	0	0	0	0	0	0	0
2557	2014	C	Manufacturing	C13	Agricultural processing	27.55	6.5	0.1	0.3	82.02	3	22.08	0	9	0.333333	0	1	45.1667	5	0	1	0	0	0	0	0	0	0	0	0	0	0	0	0	0	0	0	0	0	0
2557	2015	C	Manufacturing	C13	Agricultural processing	37.15	7.4	0.11	0.34	75.27	4	22.18	0	13	0.461538	0	1	43.4286	9	0	1	0	0	0	0	0	0	0	0	0.693147	0	0	0	0	0	0	0	0	0	0
2557	2016	C	Manufacturing	C13	Agricultural processing	33.3	6.98	0.13	0.36	73.14	5	22.25	0	9	0.333333	1	0	46.8	6	0	0	0	0	0	0	0	0	0	0	0	0	0	0	0	0	0	0	0	0	0
2557	2017	C	Manufacturing	C13	Agricultural processing	37.47	7.09	0.12	0.28	70.1	6	22.16	0	7	0.428571	1	0	50.3333	9	0	0	0	0	0	0	0	0	0	0	0	0	0	0	0	0	0	0	0	0	0
2558	2018	I	Information and technology	I64	Internet and related services	21.0444	10.18	0.16	0.29	84.59	7	23.28	0	8	0.5	0	1	46	3	0	1	0	0	0	0	0	0	0	0	0	0	0	0	0	0	0	0	0	0	0
2560	2013	C	Manufacturing	C38	Electrical machinery and equipment	24.77	6.34	0.06	0.37	72.71	2	21.19	0	7	0.428571	0	1	42.4	3	0	0	1	0	0	0	0	0	0	0	0	0	0	0	0	0	0	0	0	0	0
2560	2014	C	Manufacturing	C38	Electrical machinery and equipment	29.05	6.51	0.07	0.22	69.48	3	21.1	0	8	0.375	0	1	42.75	6	0	0	1	0	0	0	0	0	0	0	0	0	0	0	0	0	0	0	0	0	0
2560	2015	C	Manufacturing	C38	Electrical machinery and equipment	19.93	6.85	0.05	0.18	71.01	4	21.4	0	9	0.555556	0	1	44.6667	2	0	0	1	0	0	0	0	0	0	0	0	0	0	0	0	0	0	0	0	0	0
2565	2013	C	Manufacturing	C22	Paper production	28.53	8.7	0.11	0.32	73.23	2	21.64	0	12	0.25	1	1	48.7143	6	1	1	2	0	1	0	1	1	0	0	0	1	0	0	0	0	0	1	1	0	1
2569	2013	C	Manufacturing	C18	Apparel manufacturing	30.12	9.28	0.07	0.31	74.84	2	20.6	0	9	0.333333	0	1	43.1429	6	0	1	3	1	0	0	0	0	1	0	0	1	0	1	1	0	1	0	0	0	0
2569	2014	C	Manufacturing	C18	Apparel manufacturing	32.2	9.37	0.01	0.32	74.18	3	20.62	0	10	0.3	0	1	44.1429	6	0	1	3	1	0	0	0	0	1	0	0	1	0	1	1	0	1	0	0	0	0
2570	2015	C	Manufacturing	C14	Food production	37.83	9.73	0.02	0.24	52.82	4	22.28	0	10	0.3	1	1	48.5714	9	0	1	2	0	0	0	0	0	0	8.04591	0	0	0	0	0	0	0	0	0	0	0
2578	2013	C	Manufacturing	C32	Nonferrous metal smelting	30.67	7.33	0.04	0.21	75.59	2	20.87	0	9	0.333333	0	1	49.4286	6	0	1	1	0	0	0	0	0	0	0	0	1	0	0	0	0	0	0	0	0	0
2578	2014	C	Manufacturing	C32	Nonferrous metal smelting	34.66	7.47	0.05	0.21	75.71	3	20.92	0	11	0.454545	0	1	52.3333	7	0	1	1	0	0	0	0	0	0	0	1.38629	1	0	0	0	0	0	0	0	0	0
2578	2018	C	Manufacturing	C32	Nonferrous metal smelting	34.0225	9.5	0.03	0.12	59.12	7	21.25	0	9	0.333333	0	0	53.3333	7	0	0	1	0	0	0	0	0	0	4.70953	0.693147	1	0	0	0	0	0	0	0	0	0
2582	2013	C	Manufacturing	C13	Agricultural processing	33.12	6.34	0.08	0.2	63.72	2	21.18	0	11	0.363636	1	1	42.9	6	0	1	4	0	0	0	0	0	0	2.77259	0	0	0	0	0	0	0	0	0	0	0
2582	2014	C	Manufacturing	C13	Agricultural processing	35.93	6.51	0.08	0.12	60.35	3	21.15	0	9	0.333333	1	1	46.7143	8	0	1	3	0	0	0	0	0	0	4.79886	0	0	0	0	0	0	0	0	0	0	0
2582	2015	C	Manufacturing	C13	Agricultural processing	42.18	6.85	0.04	0.38	56	4	21.53	0	9	0.333333	1	1	46.75	9	0	1	3	0	0	0	0	0	0	0	0	0	0	0	0	0	0	0	0	0	0
2582	2016	C	Manufacturing	C13	Agricultural processing	39.14	7.05	0	0.42	54.83	5	21.59	0	14	0.357143	0	1	41.4615	9	0	1	3	0	0	0	0	0	0	0	0	0	0	0	0	0	0	0	0	0	0
2582	2017	C	Manufacturing	C13	Agricultural processing	39.01	7.1	0.02	0.37	61.11	6	22.34	0	11	0.363636	1	1	41.8889	9	0	1	4	0	0	0	0	0	0	0	0	0	0	0	0	0	0	0	0	0	0
2584	2015	C	Manufacturing	C26	Chemical materials manufacturing	36.65	9.3	0.08	0.32	70.06	4	21.23	0	9	0.333333	0	1	44.9	9	1	1	2	0	0	0	0	0	0	0	0	1	0	0	0	0	0	0	0	0	0
2594	2015	C	Manufacturing	C36	Automotive manufacturing	41.1	9.3	0.03	0.69	85.08	4	25.27	0	9	0.615385	1	1	49.3636	9	0	1	1	0	1	1	0	1	0	5.10595	4.85981	0	0	0	0	0	0	1	1	1	0
2594	2016	C	Manufacturing	C36	Automotive manufacturing	55.9	9.68	0.1	0.69	82.65	5	25.47	0	6	0.5	1	1	48.3333	12	0	1	0	0	1	1	0	1	0	5.96358	5.0689	0	0	0	0	0	0	1	1	1	0
2594	2017	C	Manufacturing	C36	Automotive manufacturing	55.08	9.86	0.12	0.62	79.16	6	25.7	0	6	0.5	1	1	49.8	12	0	1	0	0	1	1	0	1	0	0	5.90536	0	0	0	0	0	0	1	1	1	0
2594	2018	C	Manufacturing	C36	Automotive manufacturing	62.168	10.2	0.09	0.66	78.778	7	25.91	0	6	0.5	1	1	51.7692	14	0	1	0	0	1	1	0	1	0	6.67385	6.22258	0	0	0	0	0	0	1	1	1	0
2595	2014	C	Manufacturing	C35	Special equipment manufacturing	27.59	7.39	0.15	0.09	70.05	3	21.63	0	9	0.333333	0	0	44.8333	5	0	1	2	0	1	1	1	1	0	0	0	0	0	0	0	0	0	1	1	1	1
2595	2015	C	Manufacturing	C35	Special equipment manufacturing	32.36	7.76	0.21	0.12	67.22	4	21.79	0	13	0.461538	0	1	41.5	6	0	1	3	0	1	1	1	1	0	0	0	0	0	0	0	0	0	1	1	1	1
2595	2016	C	Manufacturing	C35	Special equipment manufacturing	32.52	7.85	0.23	0.15	66.83	5	21.98	0	11	0.363636	0	1	41	6	0	1	2	1	1	1	1	1	0	0	0	0	0	0	0	0	0	1	1	1	1
2635	2014	C	Manufacturing	C39	Computers and communications equipment	37.09	9.86	0.12	0.17	76.42	3	21.08	0	10	0.3	0	1	38	9	0	1	0	0	0	0	0	0	0	2.3979	0	0	0	0	0	0	0	0	0	0	0
2635	2015	C	Manufacturing	C39	Computers and communications equipment	40.1	9.64	0.1	0.44	69.35	4	21.57	0	9	0.444444	0	1	38	9	0	1	1	0	0	0	0	0	0	0	0	0	0	0	0	0	0	0	0	0	0
2635	2016	C	Manufacturing	C39	Computers and communications equipment	42.97	9.3	0.17	0.24	68.55	5	21.85	0	9	0.333333	0	1	38	9	0	1	2	0	0	0	0	0	0	0	0	0	0	0	0	0	0	0	0	0	0
2635	2017	C	Manufacturing	C39	Computers and communications equipment	43.48	9.26	0.16	0.2	64.85	6	21.9	0	11	0.454545	0	1	38	9	0	1	1	0	0	0	0	0	0	0	0	0	0	0	0	0	0	0	0	0	0
2635	2018	C	Manufacturing	C39	Computers and communications equipment	38.6157	9.46	0.08	0.22	65.55	7	22.89	0	9	0.333333	0	1	38.4286	9	0	0	0	0	0	0	0	0	0	0	0	0	0	0	0	0	0	0	0	0	0
2639	2016	C	Manufacturing	C34	General equipment manufacturing	33.95	8.96	0.01	0.34	60.48	5	21.64	0	13	0.461538	1	1	43.6364	6	1	1	1	0	1	1	1	1	0	0	0	0	0	0	0	0	0	1	1	1	1
2639	2017	C	Manufacturing	C34	General equipment manufacturing	34.51	9.15	0.01	0.3	53.9	6	21.93	0	9	0.333333	1	1	43.8333	7	1	1	1	0	1	1	1	1	0	4.15888	1.38629	0	0	0	0	0	0	1	1	1	1
2639	2018	C	Manufacturing	C34	General equipment manufacturing	32.2423	9.5	-0.03	0.35	49.92	7	21.97	0	9	0.333333	1	1	43.8	6	1	1	1	0	1	1	1	1	0	0	0.693147	0	0	0	0	0	0	1	1	1	1
2641	2013	C	Manufacturing	C29	Rubber and plastic production	28.59	9.28	0.16	0.33	77.07	2	21.73	0	11	0.363636	0	0	50.375	6	0	1	1	0	0	0	0	0	0	5.56068	0.693147	1	0	0	0	0	0	0	0	0	0
2641	2014	C	Manufacturing	C29	Rubber and plastic production	33.37	9.37	0.13	0.32	76.04	3	21.82	0	10	0.3	0	0	50.7778	6	0	1	1	0	0	0	0	0	0	4.70953	0.693147	1	0	0	0	0	0	0	0	0	0
2641	2015	C	Manufacturing	C29	Rubber and plastic production	35.03	9.73	0.11	0.36	76.29	4	21.97	0	12	0.416667	0	0	51.1	8	0	1	1	0	0	0	0	0	0	3.38439	0.693147	1	0	0	0	0	0	0	0	0	0
2641	2016	C	Manufacturing	C29	Rubber and plastic production	36.42	10	0.12	0.4	75.62	5	22.1	0	9	0.333333	0	0	48.125	9	0	0	2	0	0	0	0	0	0	4.76132	2.07944	1	0	0	0	0	0	0	0	0	0
2641	2017	C	Manufacturing	C29	Rubber and plastic production	39.96	9.97	0.09	0.42	74.59	6	22.19	0	9	0.333333	0	0	49.125	9	0	0	2	0	0	0	0	0	0	0	0	1	0	0	0	0	0	0	0	0	0
2641	2018	C	Manufacturing	C29	Rubber and plastic production	39.9949	10.29	0.07	0.42	75.01	7	22.26	0	9	0.333333	0	0	50.125	9	0	0	1	0	0	0	0	0	0	4.61512	1.09861	1	0	0	0	0	0	0	0	0	0
2656	2014	C	Manufacturing	C18	Apparel manufacturing	34.58	8.64	0.12	0.38	74.96	2	21.48	0	9	0.444444	0	0	49.5	7	0	1	4	0	0	0	0	0	0	4.61512	0	1	0	0	0	0	0	0	0	0	0
2656	2015	C	Manufacturing	C18	Apparel manufacturing	40.81	9.3	0.01	0.36	72.06	3	21.43	0	13	0.538462	0	0	49.5	9	0	1	5	0	0	0	0	0	0	0	0	1	0	0	0	0	0	0	0	0	0
2656	2016	C	Manufacturing	C18	Apparel manufacturing	35.33	9.68	-0.01	0.51	74.54	4	21.75	0	12	0.5	0	0	50.2	8	0	0	3	0	0	0	0	0	0	0	0	1	0	0	0	0	0	0	0	0	0
2656	2017	C	Manufacturing	C18	Apparel manufacturing	39.25	9.86	-0.21	0.36	68.99	5	21.8	0	9	0.333333	0	0	45.3333	9	0	0	3	0	0	0	0	0	0	0	0	1	0	0	0	0	0	0	0	0	0
2656	2018	C	Manufacturing	C18	Apparel manufacturing	36.8308	10.2	0.05	0.27	63.86	6	21.94	0	8	0.375	0	0	46.3333	9	0	0	0	0	0	0	0	0	0	0	0	1	0	0	0	0	0	0	0	0	0
2674	2014	C	Manufacturing	C19	Leather, fur, and feather production	35.27	7.47	0.12	0.19	72.15	2	21.37	0	16	0.4375	0	1	47.8571	8	0	1	5	1	0	0	0	0	0	4.75359	0	1	0	0	0	0	0	0	0	0	0
2674	2015	C	Manufacturing	C19	Leather, fur, and feather production	34.66	8.09	0.08	0.3	73.24	3	21.56	0	10	0.4	0	1	48.1667	7	0	0	5	1	0	0	0	0	0	0	0	1	0	0	0	0	0	0	0	0	0
2674	2016	C	Manufacturing	C19	Leather, fur, and feather production	34.32	8.96	0.01	0.38	69.34	4	21.66	0	10	0.4	0	1	49.1667	7	0	0	3	0	0	0	0	0	0	0	1.09861	1	0	0	0	0	0	0	0	0	0
2674	2017	C	Manufacturing	C19	Leather, fur, and feather production	31.51	9.15	0.03	0.12	72.5	5	21.71	0	9	0.333333	0	1	49.8	6	0	0	2	1	0	0	0	0	0	0	1.38629	1	0	0	0	0	0	0	0	0	0
2674	2018	C	Manufacturing	C19	Leather, fur, and feather production	30.4317	9.5	0.02	0.11	73.29	6	21.7	0	7	0.428571	0	1	51.2	6	0	0	0	0	0	0	0	0	0	5.37528	0	1	0	0	0	0	0	0	0	0	0
2702	2014	C	Manufacturing	C13	Agricultural processing	29.3	7.47	0.04	0.19	65.26	2	20.71	0	8	0.375	1	0	42	6	0	0	1	0	0	0	0	0	0	0	0	0	0	0	0	0	0	0	0	0	0
2702	2015	C	Manufacturing	C13	Agricultural processing	32.58	8.09	0.02	0.24	62.6	3	20.78	0	8	0.5	1	0	41.2857	6	0	0	1	0	0	0	0	0	0	4.10923	0	0	0	0	0	0	0	0	0	0	0
2702	2016	C	Manufacturing	C13	Agricultural processing	33.47	8.96	-0.05	0.22	57.18	4	20.69	0	7	0.428571	0	0	38	6	0	0	2	0	0	0	0	0	0	2.60269	0	0	0	0	0	0	0	0	0	0	0
2702	2017	C	Manufacturing	C13	Agricultural processing	33.56	9.15	0.02	0.37	48.57	5	20.94	0	7	0.428571	0	0	38	6	0	0	2	0	0	0	0	0	0	0	0	0	0	0	0	0	0	0	0	0	0
2702	2018	C	Manufacturing	C13	Agricultural processing	34.6805	9.5	-0.04	0.28	47.84	6	20.79	0	10	0.5	0	0	38	7	0	0	1	0	0	0	0	0	0	4.15104	0	0	0	0	0	0	0	0	0	0	0
2714	2015	A	Agriculture	A03	Animal husbandry	29.94	6.85	0.05	0.53	81.69	2	22.14	0	9	0.444444	1	0	46.2857	6	0	1	2	0	0	0	0	0	0	0	3.17805	0	0	0	0	0	0	0	0	0	0
2717	2016	N	Public facilities management	N77	Ecological protection and environmental management industry	38.41	9.68	0.2	0.74	69.21	2	22.01	0	9	0.333333	1	1	39.4286	9	0	1	0	0	0	0	0	0	0	0	0.693147	0	0	0	0	0	0	0	0	0	0
2717	2017	N	Public facilities management	N77	Ecological protection and environmental management industry	31.51	9.86	0.14	0.5	65.94	3	22.4	0	14	0.428571	0	1	39.5714	6	0	1	0	0	0	0	0	0	0	0	1.09861	0	0	0	0	0	0	0	0	0	0
2739	2017	R	Culture, sports and entertainment	R86	Production of radio, TV, film, and recording	40.04	9.14	0.14	0.46	71.1	2	23.67	0	6	0.333333	0	0	47.3333	9	0	1	2	0	0	0	0	0	0	0	0	0	0	0	0	0	0	0	0	0	0
2739	2018	R	Culture, sports and entertainment	R86	Production of radio, TV, film, and recording	33.5424	9.42	0.14	0.49	71.27	3	23.86	0	7	0.428571	0	0	47.2857	6	0	1	0	0	0	0	0	0	0	0	0	0	0	0	0	0	0	0	0	0	0
2786	2017	C	Manufacturing	C35	Special equipment manufacturing	30.98	9.86	0.1	0.66	75.45	2	21.86	1	10	0.3	0	1	49.2727	6	0	1	1	0	0	0	0	0	0	0	0	0	0	0	0	0	0	0	0	0	0
2824	2018	C	Manufacturing	C32	Nonferrous metal smelting	25.5143	10.2	0.11	0.12	75.01	2	20.55	0	7	0.428571	0	0	47.8333	5	0	0	0	0	1	1	0	1	0	0	0	1	0	0	0	0	0	1	1	1	0
300002	2017	I	Information and technology	I65	Software and information technology service	28.03	9.14	0.09	0.28	53.88	8	22.67	0	16	0.4375	0	1	46.3889	6	0	1	2	0	1.5	1.5	0	2	0	0	0	0	0	0	0	0	0	1.5	2	1.5	0
300002	2018	I	Information and technology	I65	Software and information technology service	29.8664	9.42	0.02	0.26	52.7	9	22.66	0	11	0.363636	0	1	46.5455	6	0	1	1	0	1.5	1.5	0	2	0	0	2.07944	0	0	0	0	0	0	1.5	2	1.5	0
300003	2011	C	Manufacturing	C35	Special equipment manufacturing	32.32	7.94	0.214868	0.0720579	90.26	2	21.5238	1	9	0.333333	0	1	44	6	0	1	4	2	1	0	1	1	0	4.70953	0	0	0	0	0	0	0	1	1	0	1
300003	2012	C	Manufacturing	C35	Special equipment manufacturing	36.28	8.1	0.21469	0.07	85.72	3	21.6164	1	8	0.375	0	1	45	9	0	1	4	2	1	0	1	1	0	4.49981	0	0	0	0	0	0	0	1	1	0	1
300003	2013	C	Manufacturing	C35	Special equipment manufacturing	39.87	8.75	0.16	0.07	80.86	4	21.73	1	9	0.333333	0	1	46	9	0	1	4	2	1	0	1	1	0	1.38629	0	0	0	0	0	0	0	1	1	0	1
300003	2014	C	Manufacturing	C35	Special equipment manufacturing	44.4	9.12	0.13	0.07	72.83	5	21.86	1	12	0.5	0	1	44.6	9	0	1	4	2	1	0	1	1	0	4.66344	0	0	0	0	0	0	0	1	1	0	1
300004	2012	C	Manufacturing	C34	General equipment manufacturing	28.86	7.88	0.103451	0.238476	71.78	3	20.8078	0	11	0.272727	1	1	40.2857	6	1	1	1	0	0	0	0	0	0	0	0	0	0	0	0	0	0	0	0	0	0
300004	2013	C	Manufacturing	C34	General equipment manufacturing	28.48	8.33	0.05	0.22	67	4	20.81	0	9	0.333333	1	1	41.2857	6	1	1	1	0	0	0	0	0	0	0	0	0	0	0	0	0	0	0	0	0	0
300004	2014	C	Manufacturing	C34	General equipment manufacturing	31.16	8.64	0.05	0.25	64.24	5	20.9	0	9	0.333333	1	1	42.2857	6	1	1	1	0	0	0	0	0	0	0	0	0	0	0	0	0	0	0	0	0	0
300004	2015	C	Manufacturing	C34	General equipment manufacturing	29.75	9.3	0.06	0.2	58.11	6	22.05	0	15	0.4	1	1	43.3	6	1	1	1	0	0	0	0	0	0	0	0	0	0	0	0	0	0	0	0	0	0
300004	2016	C	Manufacturing	C34	General equipment manufacturing	32.57	9.68	0.01	0.19	53.33	7	22.04	0	9	0.333333	1	1	44.1111	6	0	1	0	0	0	0	0	0	0	0	1.79176	0	0	0	0	0	0	0	0	0	0
300004	2017	C	Manufacturing	C34	General equipment manufacturing	32.84	9.86	0.03	0.19	51.82	8	22.07	0	8	0.375	1	1	45.375	6	0	1	0	0	0	0	0	0	0	0	0	0	0	0	0	0	0	0	0	0	0
300004	2018	C	Manufacturing	C34	General equipment manufacturing	32.7159	10.2	0.01	0.19	51.3	9	22.07	0	10	0.3	1	1	42	6	0	1	0	0	0	0	0	0	0	0	1.09861	0	0	0	0	0	0	0	0	0	0
300007	2014	C	Manufacturing	C40	Instrument manufacturing	32.57	6.51	0.07	0.27	51.7	5	20.66	0	10	0.3	0	1	43.375	6	0	0	1	0	0	0	0	0	0	2.3979	0	0	0	0	0	0	0	0	0	0	0
300007	2015	C	Manufacturing	C40	Instrument manufacturing	31.11	6.85	0.06	0.32	50.12	6	21.32	0	9	0.333333	0	1	46.8	6	0	0	1	0	0	0	0	0	0	0	0	0	0	0	0	0	0	0	0	0	0
300007	2016	C	Manufacturing	C40	Instrument manufacturing	35.63	7.05	0.07	0.47	50.27	7	21.76	0	12	0.416667	0	1	46.2857	8	0	0	0	0	0	0	0	0	0	0	0	0	0	0	0	0	0	0	0	0	0
300007	2017	C	Manufacturing	C40	Instrument manufacturing	35.29	7.1	0.08	0.53	45.41	8	22.05	0	12	0.333333	0	1	47.2857	8	0	0	0	0	0	0	0	0	0	0	0	0	0	0	0	0	0	0	0	0	0
300007	2018	C	Manufacturing	C40	Instrument manufacturing	29.7595	7.27	0.08	0.55	42.14	9	22.18	0	12	0.333333	0	1	47.3333	6	0	0	0	0	0	0	0	0	0	0	0.693147	0	0	0	0	0	0	0	0	0	0
300015	2012	Q	Health and social work	Q83	Health	50.14	5.68	0.126158	0.179202	77.11	3	21.2667	0	7	0.428571	0	0	44	12	0	1	4	0	0	0	0	0	0	0	0	0	0	0	0	0	0	0	0	0	0
300015	2013	Q	Health and social work	Q83	Health	51.64	5.7	0.12	0.19	77.97	4	21.38	0	7	0.428571	0	0	45.125	12	0	1	4	0	2	1	1	2	0	0	0	0	0	0	0	0	0	2	2	1	1
300015	2014	Q	Health and social work	Q83	Health	52.76	5.84	0.13	0.18	75.98	5	21.47	0	9	0.555556	0	0	46.7143	12	0	1	5	0	2	1	1	2	0	3.93183	0	0	0	0	0	0	0	2	2	1	1
300015	2015	Q	Health and social work	Q83	Health	60.92	6.78	0.16	0.18	73.87	6	21.66	0	7	0.428571	0	0	47.7143	13	0	0	5	0	2	1	1	2	0	9.47278	0	0	0	0	0	0	0	2	2	1	1
300015	2016	Q	Health and social work	Q83	Health	56.01	7.09	0.19	0.23	73.73	7	21.9	0	8	0.5	0	0	48.7143	12	0	0	1	0	2	1	1	2	0	7.24494	0	0	0	0	0	0	0	2	2	1	1
300015	2017	Q	Health and social work	Q83	Health	54.33	7.07	0.21	0.28	74.37	8	22.13	0	8	0.5	0	1	49.1111	12	0	0	1	0	2	1	1	2	0	0	0	0	0	0	0	0	0	2	2	1	1
300015	2018	Q	Health and social work	Q83	Health	55.2138	7.33	0.18	0.41	73.15	9	22.95	0	7	0.428571	0	1	50.1111	12	0	0	1	0	2	1	1	2	0	0	0	0	0	0	0	0	0	2	2	1	1
300016	2011	C	Manufacturing	C27	Pharmaceutical manufacturing	31.54	7.94	0.0948691	0.07	71.9	2	20.3495	0	9	0.333333	0	1	45.4	6	0	1	2	0	1	1	0	1	0	0.405465	0	0	0	0	0	0	0	1	1	1	0
300016	2012	C	Manufacturing	C27	Pharmaceutical manufacturing	37.11	8.1	0.0921947	0.07	71.27	3	20.3495	0	9	0.333333	1	1	48.25	9	1	1	2	0	1	1	0	1	0	2.3979	0	0	0	0	0	0	0	1	1	1	0
300016	2013	C	Manufacturing	C27	Pharmaceutical manufacturing	36.06	8.75	0.12	0.1	76.55	4	20.3495	0	9	0.333333	1	1	48.8571	9	0	1	2	0	1	1	0	1	0	1.38629	0	0	0	0	0	0	0	1	1	1	0
300016	2014	C	Manufacturing	C27	Pharmaceutical manufacturing	41.65	9.12	0.12	0.1	60.83	5	20.3495	0	13	0.384615	0	1	48.3333	9	0	1	3	0	1	1	0	1	0	4.81647	0	0	0	0	0	0	0	1	1	1	0
300016	2015	C	Manufacturing	C27	Pharmaceutical manufacturing	40.23	9.37	0.15	0.27	63.5	6	20.63	0	10	0.4	0	1	50.75	9	0	1	3	0	1	1	0	1	0	5.34811	0	0	0	0	0	0	0	1	1	1	0
300016	2016	C	Manufacturing	C27	Pharmaceutical manufacturing	43.3	8.89	0.04	0.11	53.34	7	20.77	0	11	0.363636	0	1	50	9	0	1	1	0	0	0	0	0	0	0	0	0	0	0	0	0	0	0	0	0	0
300016	2017	C	Manufacturing	C27	Pharmaceutical manufacturing	40.22	9.14	0.02	0.07	46.61	8	20.68	0	11	0.363636	0	1	47.3333	9	1	1	1	0	1	1	0	1	0	0	0	0	0	0	0	0	0	1	1	1	0
300016	2018	C	Manufacturing	C27	Pharmaceutical manufacturing	31.9847	9.42	0.12	0.07	45.89	9	20.86	0	9	0.333333	0	1	47.4	6	1	1	0	0	0	0	0	0	0	5.01728	0	0	0	0	0	0	0	0	0	0	0
300017	2016	I	Information and technology	I65	Software and information technology service	39.69	9.73	0.373988	0.28	43.08	7	21.98	0	7	0.428571	1	1	43.875	9	1	1	1	0	1	1	1	2	0	0	0	0	0	0	0	0	0	1	2	1	1
300017	2017	I	Information and technology	I65	Software and information technology service	38.81	9.93	0.25	0.15	38.95	8	22.88	0	7	0.428571	1	1	44.875	9	1	1	0	0	1	1	1	2	0	0	0	0	0	0	0	0	0	1	2	1	1
300017	2018	I	Information and technology	I65	Software and information technology service	31.1431	10.18	0.11	0.22	36.7727	9	23.05	0	8	0.5	1	1	46	6	1	1	0	0	1	1	1	2	0	0	0.693147	0	0	0	0	0	0	1	2	1	1
300019	2012	C	Manufacturing	C26	Chemical materials manufacturing	33.6	5.81	0.112781	0.107913	73.04	3	20.3495	0	8	0.375	0	1	42.3333	6	0	1	2	0	0	0	0	0	0	0	0	1	0	0	0	0	0	0	0	0	0
300019	2013	C	Manufacturing	C26	Chemical materials manufacturing	36.24	6.03	0.13	0.15	71.1	4	20.3495	0	8	0.375	0	1	43	9	0	1	2	0	0	0	0	0	0	1.79176	0	1	0	0	0	0	0	0	0	0	0
300019	2014	C	Manufacturing	C26	Chemical materials manufacturing	42.33	6.18	0.13	0.17	71.21	5	20.3495	0	7	0.428571	0	0	43.8	9	0	1	2	0	0	0	0	0	0	1.79176	0	1	0	0	0	0	0	0	0	0	0
300019	2015	C	Manufacturing	C26	Chemical materials manufacturing	58.78	6.52	0.14	0.26	71.11	6	20.52	0	12	0.5	0	1	45.5	12	0	1	3	0	0	0	0	0	0	2.3979	0	1	0	0	0	0	0	0	0	0	0
300019	2016	C	Manufacturing	C26	Chemical materials manufacturing	58.24	7.01	0.14	0.26	69.94	7	20.62	0	9	0.333333	0	1	44.5	12	0	0	2	0	0	0	0	0	0	0	0	1	0	0	0	0	0	0	0	0	0
300019	2017	C	Manufacturing	C26	Chemical materials manufacturing	52.28	7.08	0.13	0.21	64.87	8	20.64	0	10	0.4	0	1	45.5	12	0	0	2	0	0	0	0	0	0	0	0.693147	1	0	0	0	0	0	0	0	0	0
300019	2018	C	Manufacturing	C26	Chemical materials manufacturing	48.6006	7.26	0.07	0.23	63.67	9	20.7	0	15	0.4	0	1	44	10	0	0	0	0	0	0	0	0	0	0	0	1	0	0	0	0	0	0	0	0	0
300022	2011	F	Wholesale and retail	F52	Retail trade	46.01	5.75	0.13414	0.685356	51.37	2	21.6557	0	9	0.333333	1	0	43	9	0	0	0	0	0	0	0	0	0	4.47164	0	0	0	0	0	0	0	0	0	0	0
300022	2012	F	Wholesale and retail	F52	Retail trade	50.51	5.81	0.129281	0.746918	47.88	3	21.9952	0	12	0.333333	1	0	44	12	0	0	0	0	0	0	0	0	0	0	0	0	0	0	0	0	0	0	0	0	0
300022	2013	F	Wholesale and retail	F52	Retail trade	46.97	6.03	0.04	0.76	42.29	4	22.09	0	9	0.333333	1	0	44	9	0	0	0	0	0	0	0	0	0	0	0	0	0	0	0	0	0	0	0	0	0
300022	2014	F	Wholesale and retail	F52	Retail trade	46.03	6.18	-0.31	0.83	34.74	5	22.07	0	9	0.333333	1	0	45	9	0	0	0	0	0	0	0	0	0	0	0	0	0	0	0	0	0	0	0	0	0
300024	2016	C	Manufacturing	C34	General equipment manufacturing	42.14	6.66	0.11	0.2	42.46	7	22.61	1	9	0.333333	0	0	48.75	9	0	1	4	0	1	1	0	1	0	0	2.19722	0	0	0	0	0	0	1	1	1	0
300024	2017	C	Manufacturing	C34	General equipment manufacturing	44.15	6.75	0.08	0.2	42.46	8	22.68	1	8	0.375	0	0	49.75	9	0	1	2	0	1	1	0	1	0	0	2.3979	0	0	0	0	0	0	1	1	1	0
300024	2018	C	Manufacturing	C34	General equipment manufacturing	41.0732	6.81	0.08	0.29	42.46	9	22.85	1	10	0.3	0	1	48.5714	9	0	1	1	0	1	1	0	1	0	0	2.30259	0	0	0	0	0	0	1	1	1	0
300027	2016	R	Culture, sports and entertainment	R86	Production of radio, TV, film, and recording	18.7	8.89	0.15	0.4	48.29	7	23.61	0	10	0.3	0	1	42.25	2	0	1	1	0	0	0	0	0	1	0	0	0	0	1	1	0	1	0	0	0	0
300027	2017	R	Culture, sports and entertainment	R86	Production of radio, TV, film, and recording	35.22	9.14	0.1	0.5	48.62	8	23.71	0	11	0.272727	0	1	43	8	0	1	1	0	0	0	0	0	1	0	0	0	0	1	1	0	1	0	0	0	0
300027	2018	R	Culture, sports and entertainment	R86	Production of radio, TV, film, and recording	39.1694	9.42	0.1	0.48	47.53	9	23.73	0	11	0.454545	0	1	45.4	9	0	1	0	0	0	0	0	0	0	0	0	0	0	0	0	0	0	0	0	0	0
300034	2012	C	Manufacturing	C32	Nonferrous metal smelting	29.55	8.1	0.073732	0.07	69.78	3	20.6833	1	10	0.3	0	0	48.4286	6	0	1	6	2	0	0	0	0	0	0	0	1	0	0	0	0	0	0	0	0	0
300034	2013	C	Manufacturing	C32	Nonferrous metal smelting	32.75	8.75	0.07	0.11	69.24	4	20.81	1	10	0.4	0	0	49.4286	6	0	1	5	2	0	0	0	0	0	0	0	1	0	0	0	0	0	0	0	0	0
300034	2014	C	Manufacturing	C32	Nonferrous metal smelting	38.18	9.12	0.09	0.21	56.52	5	21	1	9	0.333333	0	0	50.4286	9	0	1	5	2	0	0	0	0	0	0	0	1	0	0	0	0	0	0	0	0	0
300034	2015	C	Manufacturing	C32	Nonferrous metal smelting	39.09	9.37	0.1	0.21	58.14	6	21.09	1	13	0.307692	0	0	50.125	9	0	1	6	2	0	0	0	0	0	0	0	1	0	0	0	0	0	0	0	0	0
300034	2016	C	Manufacturing	C32	Nonferrous metal smelting	37.58	8.89	0.1	0.17	55.03	7	21.17	1	11	0.363636	0	0	50.2	9	0	1	1	1	0	0	0	0	0	0	0	1	0	0	0	0	0	0	0	0	0
300034	2017	C	Manufacturing	C32	Nonferrous metal smelting	37.08	9.14	0.07	0.22	55.75	8	21.31	1	9	0.333333	0	0	51.2	9	0	1	1	1	0	0	0	0	0	0	0	1	0	0	0	0	0	0	0	0	0
300034	2018	C	Manufacturing	C32	Nonferrous metal smelting	37.9423	9.42	0.03	0.25	54.67	9	21.36	1	12	0.25	0	0	52.2	9	0	1	1	0	0	0	0	0	0	0	0	1	0	0	0	0	0	0	0	0	0
300039	2016	C	Manufacturing	C27	Pharmaceutical manufacturing	33.55	9.73	0.14	0.17	48.61	6	21.61	0	9	0.333333	0	1	47.8333	6	0	0	1	0	0	0	0	0	0	4.18965	0	0	0	0	0	0	0	0	0	0	0
300039	2017	C	Manufacturing	C27	Pharmaceutical manufacturing	40.7	9.93	0.13	0.13	48.73	7	21.65	0	10	0.4	0	1	48.8333	9	0	0	2	0	0	0	0	0	0	6.28227	0	0	0	0	0	0	0	0	0	0	0
300039	2018	C	Manufacturing	C27	Pharmaceutical manufacturing	39.4553	10.18	0.12	0.12	45.98	8	21.71	0	13	0.307692	0	1	48.25	9	0	0	0	0	0	0	0	0	0	0	0	0	0	0	0	0	0	0	0	0	0
300043	2017	I	Information and technology	I64	Internet and related services	28.09	9.86	0.2	0.53	62.4	7	22.36	0	8	0.375	0	1	41	6	0	1	0	0	1	1	1	1	0	0	0	0	0	0	0	0	0	1	1	1	1
300043	2018	I	Information and technology	I64	Internet and related services	28.8898	10.2	0.1	0.56	61.87	8	22.51	0	9	0.444444	1	1	39.1667	6	0	1	0	0	0	0	0	0	0	0	0	0	0	0	0	0	0	0	0	0	0
300047	2014	I	Information and technology	I65	Software and information technology service	40.64	8.64	0.11	0.25	48.85	4	21.18	0	16	0.5	1	1	46.7	9	0	1	4	0	1	1	1	2	0	0	0	0	0	0	0	0	0	1	2	1	1
300047	2018	I	Information and technology	I65	Software and information technology service	41.1493	10.2	0.07	0.29	34.81	8	22.13	0	11	0.363636	1	1	49.1	9	0	1	0	0	1	1	1	2	0	0	1.09861	0	0	0	0	0	0	1	2	1	1
300058	2016	L	Leasing and business services	L72	Business services	37.08	8.89	0.02	0.67	39.73	6	23.52	0	9	0.333333	1	1	43.625	9	0	1	0	0	0	0	0	0	0	3.77322	0	0	0	0	0	0	0	0	0	0	0
300058	2017	L	Leasing and business services	L72	Business services	38.5	9.14	0.12	0.64	41.49	7	23.53	0	11	0.272727	1	1	45.4286	9	0	1	0	0	0	0	0	0	0	3.39047	0.693147	0	0	0	0	0	0	0	0	0	0
300058	2018	L	Leasing and business services	L72	Business services	38.8456	9.42	0.04	0.62	41.93	8	23.54	0	14	0.25	1	1	43.75	9	0	1	0	0	0	0	0	0	0	3.14329	0	0	0	0	0	0	0	0	0	0	0
300059	2018	I	Information and technology	I64	Internet and related services	30.6671	10.18	0.05	0.65	42.17	8	24.46	0	10	0.4	0	0	46.75	6	0	0	0	0	0	0	0	0	0	5.08327	0	0	0	0	0	0	0	0	0	0	0
300062	2012	C	Manufacturing	C38	Electrical machinery and equipment	32.51	6.91	0.0836828	0.1459	74.98	2	20.5908	0	9	0.333333	0	1	41.8	6	1	1	1	0	1	1	0	1	0	0	1.09861	0	0	0	0	0	0	1	1	1	0
300062	2013	C	Manufacturing	C38	Electrical machinery and equipment	33.26	7.33	0.06	0.16	76.13	3	20.65	0	9	0.333333	0	1	42.5	6	1	1	1	0	1	1	0	1	0	0	0	0	0	0	0	0	0	1	1	1	0
300062	2014	C	Manufacturing	C38	Electrical machinery and equipment	35.35	7.47	0.06	0.22	73.46	4	20.76	0	10	0.5	0	1	41.8333	8	0	1	2	0	1	1	0	1	0	0	0	0	0	0	0	0	0	1	1	1	0
300062	2015	C	Manufacturing	C38	Electrical machinery and equipment	39.1	8.09	0.04	0.2	73.41	5	20.75	0	7	0.428571	0	1	40.8333	9	0	1	1	0	0	0	0	0	0	0	0.693147	0	0	0	0	0	0	0	0	0	0
300062	2016	C	Manufacturing	C38	Electrical machinery and equipment	37.45	8.96	0.03	0.58	72.4	6	21.66	0	7	0.428571	0	1	41.4	9	0	1	1	0	0	0	0	0	0	0	0	0	0	0	0	0	0	0	0	0	0
300062	2017	C	Manufacturing	C38	Electrical machinery and equipment	37.32	9.15	0.09	0.48	70.11	7	21.3	0	10	0.4	0	1	41.3333	9	0	1	2	0	0	0	0	0	0	0	0	0	0	0	0	0	0	0	0	0	0
300067	2012	C	Manufacturing	C26	Chemical materials manufacturing	32.89	8.89	0.0440228	0.07	72.64	2	20.4536	0	10	0.4	1	1	45.1429	6	1	1	1	0	0	0	0	0	0	4.15888	0	1	0	0	0	0	0	0	0	0	0
300067	2013	C	Manufacturing	C26	Chemical materials manufacturing	29.69	8.7	0.03	0.07	68.52	3	20.43	0	9	0.333333	1	1	45.6667	6	1	1	1	0	0	0	0	0	0	2.77259	0	1	0	0	0	0	0	0	0	0	0
300067	2014	C	Manufacturing	C26	Chemical materials manufacturing	31.94	8.94	0.06	0.1	64.66	4	20.61	0	9	0.333333	1	1	46.5	6	1	1	1	0	0	0	0	0	0	4.75359	0	1	0	0	0	0	0	0	0	0	0
300067	2015	C	Manufacturing	C26	Chemical materials manufacturing	36.4	9.77	0.12	0.13	61.21	5	20.75	0	12	0.416667	1	0	47.8889	9	1	0	1	0	0	0	0	0	0	3.72569	0	1	0	0	0	0	0	0	0	0	0
300067	2016	C	Manufacturing	C26	Chemical materials manufacturing	34.12	9.73	0.07	0.29	59.53	6	21.04	0	7	0.428571	1	0	46	7	0	0	1	0	0	0	0	0	0	0	0	1	0	0	0	0	0	0	0	0	0
300067	2017	C	Manufacturing	C26	Chemical materials manufacturing	32.85	9.93	0.08	0.26	58.22	7	21.09	0	6	0.5	1	0	49.2	6	0	0	1	0	0	0	0	0	0	0	0	1	0	0	0	0	0	0	0	0	0
300070	2014	N	Public facilities management	N77	Ecological protection and environmental management industry	39.35	9.12	0.2	0.37	61.76	4	22.82	0	10	0.4	0	0	46	9	0	1	8	0	1	1	0	1	0	4.61512	0.693147	0	0	0	0	0	0	1	1	1	0
300070	2015	N	Public facilities management	N77	Ecological protection and environmental management industry	41.82	9.37	0.17	0.39	58.29	5	23.08	0	11	0.454545	0	0	47.1667	9	0	1	9	0	1	1	0	1	0	0	0.693147	0	0	0	0	0	0	1	1	1	0
300070	2016	N	Public facilities management	N77	Ecological protection and environmental management industry	45.3	8.89	0.14	0.23	61.45	6	23.64	0	11	0.272727	0	0	46.75	9	0	1	4	0	1	1	0	1	0	0	0.693147	0	0	0	0	0	0	1	1	1	0
300070	2017	N	Public facilities management	N77	Ecological protection and environmental management industry	46.19	9.14	0.12	0.49	60.12	7	24.18	0	10	0.3	0	0	46	9	0	1	5	0	1	1	0	2	0	7.7626	0	0	0	0	0	0	0	1	2	1	0
300070	2018	N	Public facilities management	N77	Ecological protection and environmental management industry	47.3129	9.42	0.14	0.56	58.61	8	24.54	0	9	0.333333	0	0	45.4	9	0	1	1	0	1	1	0	2	0	3.04452	0	0	0	0	0	0	0	1	2	1	0
300080	2012	C	Manufacturing	C30	Nonmetallic mineral production	37.4	6.19	0.064508	0.263317	66.59	2	21.7078	0	9	0.333333	0	0	40.5	9	0	1	1	0	0	0	0	0	0	1.75786	0	1	0	0	0	0	0	0	0	0	0
300080	2013	C	Manufacturing	C30	Nonmetallic mineral production	37.25	6.34	-0.03	0.31	57.13	3	21.74	0	7	0.428571	0	0	44.6	9	0	1	1	0	1	1	0	1	0	0.693147	0	1	0	0	0	0	0	1	1	1	0
300080	2014	C	Manufacturing	C30	Nonmetallic mineral production	37.32	6.51	0.03	0.36	61.33	4	22.34	1	15	0.4	0	0	44.3077	9	0	1	2	0	1	1	0	1	0	0	2.07944	1	0	0	0	0	0	1	1	1	0
300080	2015	C	Manufacturing	C30	Nonmetallic mineral production	37.44	6.85	0.01	0.42	55.61	5	22.44	1	13	0.384615	0	0	47	9	0	0	1	0	0	0	0	0	0	0	2.19722	1	0	0	0	0	0	0	0	0	0
300080	2016	C	Manufacturing	C30	Nonmetallic mineral production	39.52	7.05	0	0.4	36.97	6	22.41	1	10	0.3	0	0	48.25	9	0	0	2	0	0	0	0	0	0	0	1.38629	1	0	0	0	0	0	0	0	0	0
300080	2017	C	Manufacturing	C30	Nonmetallic mineral production	38.03	7.1	0.01	0.48	36.65	7	22.56	1	10	0.4	0	0	49.125	9	0	1	1	1	0	0	0	0	0	0	1.09861	1	0	0	0	0	0	0	0	0	0
300080	2018	C	Manufacturing	C30	Nonmetallic mineral production	36.5053	7.27	-0.33	0.62	34.56	8	22.62	1	12	0.416667	0	1	46.8	9	0	1	0	0	1	1	0	1	0	0	2.77259	1	0	0	0	0	0	1	1	1	0
300082	2015	C	Manufacturing	C26	Chemical materials manufacturing	44.02	6.88	0.03	0.4	67.71	5	22.37	0	10	0.4	1	1	48.1429	9	0	1	3	2	0	0	0	0	0	0	0	1	0	0	0	0	0	0	0	0	0
300082	2016	C	Manufacturing	C26	Chemical materials manufacturing	49.12	6.66	-0.08	0.43	65.78	6	22.33	0	10	0.3	1	0	50.6667	11	0	1	3	2	0	0	0	0	0	0	0.693147	1	0	0	0	0	0	0	0	0	0
300082	2017	C	Manufacturing	C26	Chemical materials manufacturing	48.62	6.75	0.02	0.46	66.27	7	22.4	0	13	0.384615	1	0	50.7143	10	0	1	2	1	0	0	0	0	0	0	0	1	0	0	0	0	0	0	0	0	0
300082	2018	C	Manufacturing	C26	Chemical materials manufacturing	46.4549	6.81	0.07	0.5	61.96	8	22.56	0	9	0.333333	1	1	48.1	9	0	1	0	0	0	0	0	0	0	0	0	1	0	0	0	0	0	0	0	0	0
300086	2017	C	Manufacturing	C27	Pharmaceutical manufacturing	43.06	5.28	0.02	0.14	55.83	7	21.51	0	8	0.375	1	1	49.1111	9	0	0	1	0	0	0	0	0	0	0	0	0	0	0	0	0	0	0	0	0	0
300086	2018	C	Manufacturing	C27	Pharmaceutical manufacturing	33.9272	5.41	0.03	0.14	57.53	8	21.53	0	7	0.428571	1	1	48.8571	6	0	0	0	0	0	0	0	0	0	0	0	0	0	0	0	0	0	0	0	0	0
300104	2016	I	Information and technology	I64	Internet and related services	37.55	8.89	0.06	0.78	54.17	6	23.56	0	8	0.5	1	1	40.3529	9	0	1	2	1	0	0	0	0	0	0	2.77259	0	0	0	0	0	0	0	0	0	0
300104	2017	I	Information and technology	I64	Internet and related services	39.13	9.14	-0.03	0.67	49.89	7	24.2	0	5	0.4	1	1	41.1538	9	0	1	2	1	0	0	0	0	0	5.01728	3.89182	0	0	0	0	0	0	0	0	0	0
300104	2018	I	Information and technology	I64	Internet and related services	29.6197	9.42	-0.33	0.87	45.89	8	23.61	0	11	0.363636	1	1	42.3333	6	0	1	0	0	0	0	0	0	0	0	0	0	0	0	0	0	0	0	0	0	0
300110	2012	C	Manufacturing	C27	Pharmaceutical manufacturing	31.84	6.85	0.0762773	0.07	72.26	2	20.9444	0	14	0.5	0	1	41.6667	6	0	0	8	1	0	0	0	0	0	0	0	0	0	0	0	0	0	0	0	0	0
300110	2013	C	Manufacturing	C27	Pharmaceutical manufacturing	33.03	7.24	0.08	0.25	70.98	3	21.3	0	11	0.363636	0	1	42.3333	6	0	0	5	1	0	0	0	0	0	3.04452	0.693147	0	0	0	0	0	0	0	0	0	0
300110	2014	C	Manufacturing	C27	Pharmaceutical manufacturing	33.83	7.39	0.09	0.38	64.09	4	21.58	0	12	0.416667	0	1	42.25	6	0	0	5	1	0	0	0	0	0	4.39445	0.693147	0	0	0	0	0	0	0	0	0	0
300110	2015	C	Manufacturing	C27	Pharmaceutical manufacturing	35.27	7.76	0.04	0.44	62.53	5	21.69	0	12	0.416667	0	1	41.75	8	0	0	4	1	0	0	0	0	0	0	1.09861	0	0	0	0	0	0	0	0	0	0
300110	2016	C	Manufacturing	C27	Pharmaceutical manufacturing	34.83	7.85	0.02	0.48	53.96	6	21.73	0	9	0.333333	0	1	41.75	7	0	0	2	0	0	0	0	0	0	5.99396	1.09861	0	0	0	0	0	0	0	0	0	0
300110	2017	C	Manufacturing	C27	Pharmaceutical manufacturing	39.19	7.94	0.02	0.44	55.02	7	21.73	0	15	0.266667	0	1	42.7273	9	0	0	0	0	0	0	0	0	0	0	1.09861	0	0	0	0	0	0	0	0	0	0
300110	2018	C	Manufacturing	C27	Pharmaceutical manufacturing	34.464	8.08	0.03	0.46	55.23	8	21.78	0	11	0.454545	0	1	44.1	7	0	1	0	0	0	0	0	0	0	2.18605	0	0	0	0	0	0	0	0	0	0	0
300124	2013	C	Manufacturing	C38	Electrical machinery and equipment	38.25	8.33	0.12	0.09	53.33	3	21.81	0	9	0.333333	1	1	42	9	0	0	0	0	0	0	0	0	0	5.08883	2.30259	0	0	0	0	0	0	0	0	0	0
300124	2014	C	Manufacturing	C38	Electrical machinery and equipment	39.69	8.64	0.19	0.15	50.94	4	22.06	0	9	0.333333	1	1	43	9	0	0	0	0	0	0	0	0	0	4.65396	2.77259	0	0	0	0	0	0	0	0	0	0
300124	2015	C	Manufacturing	C38	Electrical machinery and equipment	42.69	9.3	0.2	0.22	49.91	5	22.26	0	12	0.5	1	1	43.7143	9	0	1	0	0	0	0	0	0	0	4.11087	2.3979	0	0	0	0	0	0	0	0	0	0
300124	2016	C	Manufacturing	C38	Electrical machinery and equipment	43.56	9.68	0.21	0.28	48.41	6	22.51	0	9	0.333333	1	1	44.6667	9	0	1	0	0	0	0	0	0	0	0	1.94591	0	0	0	0	0	0	0	0	0	0
300124	2017	C	Manufacturing	C38	Electrical machinery and equipment	43.47	9.86	0.21	0.38	46.06	7	22.8	0	9	0.333333	1	1	45.1429	9	0	1	0	0	0	0	0	0	0	4.00003	1.60944	0	0	0	0	0	0	0	0	0	0
300124	2018	C	Manufacturing	C38	Electrical machinery and equipment	41.3052	10.2	0.2	0.37	46.72	8	22.93	0	11	0.272727	1	1	45.75	9	0	1	0	0	0	0	0	0	0	4.03424	1.38629	0	0	0	0	0	0	0	0	0	0
300132	2012	C	Manufacturing	C26	Chemical materials manufacturing	32.25	6.91	0.0396099	0.373011	76.52	2	20.5581	0	6	0.5	0	1	46.25	6	0	0	3	0	0	0	0	0	0	2.66026	0	1	0	0	0	0	0	0	0	0	0
300132	2013	C	Manufacturing	C26	Chemical materials manufacturing	30.63	7.33	0.06	0.44	76.78	3	20.71	0	5	0.4	0	1	47.375	6	0	0	3	0	0	0	0	0	0	4.72384	0	1	0	0	0	0	0	0	0	0	0
300132	2014	C	Manufacturing	C26	Chemical materials manufacturing	34.8	7.47	0.05	0.48	71.67	4	20.79	0	5	0.4	0	1	48.5556	7	0	0	3	0	0	0	0	0	0	4.98566	0.693147	1	0	0	0	0	0	0	0	0	0
300132	2015	C	Manufacturing	C26	Chemical materials manufacturing	33.22	8.09	0.09	0.43	43.13	5	20.78	0	5	0.4	0	1	44.75	6	0	0	3	0	0	0	0	0	0	0	0	1	0	0	0	0	0	0	0	0	0
300132	2016	C	Manufacturing	C26	Chemical materials manufacturing	34.37	8.96	0.02	0.33	42.72	6	20.62	0	7	0.571429	0	1	42.1667	7	0	1	2	0	0	0	0	0	0	0	0	1	0	0	0	0	0	0	0	0	0
300132	2017	C	Manufacturing	C26	Chemical materials manufacturing	31.11	9.15	0.05	0.11	45.58	7	20.39	0	12	0.333333	0	1	41.125	6	0	1	3	0	0	0	0	0	0	0	0	1	0	0	0	0	0	0	0	0	0
300132	2018	C	Manufacturing	C26	Chemical materials manufacturing	31.3743	9.5	0.14	0.23	48.23	8	20.67	0	13	0.307692	0	1	38.3333	6	0	0	0	0	0	0	0	0	0	0	1.09861	1	0	0	0	0	0	0	0	0	0
300168	2017	I	Information and technology	I65	Software and information technology service	36.72	9.93	0.11	0.61	46.61	6	22.52	0	7	0.428571	1	1	50.0833	9	0	0	4	1	0	0	0	0	0	0	1.94591	0	0	0	0	0	0	0	0	0	0
300174	2012	C	Manufacturing	C26	Chemical materials manufacturing	28.64	6.91	0.118671	0.0828584	80.07	2	20.3495	0	6	0.5	1	0	50.6	6	0	1	1	0	0	0	0	0	0	2.56495	0	1	0	0	0	0	0	0	0	0	0
300174	2013	C	Manufacturing	C26	Chemical materials manufacturing	46.39	7.33	0.05	0.13	76.14	2	20.3495	0	5	0.4	0	0	49.2	9	0	0	1	0	0	0	0	0	0	3.09104	0	1	0	0	0	0	0	0	0	0	0
300174	2014	C	Manufacturing	C26	Chemical materials manufacturing	32.44	7.47	0.01	0.15	75.81	3	20.3495	0	5	0.4	0	0	49.5	6	0	0	1	0	0	0	0	0	0	0	0	1	0	0	0	0	0	0	0	0	0
300174	2015	C	Manufacturing	C26	Chemical materials manufacturing	34.03	8.09	0.02	0.18	65.05	4	20.3495	0	5	0.4	0	0	48.6	7	0	0	1	0	0	0	0	0	0	0	1.60944	1	0	0	0	0	0	0	0	0	0
300174	2016	C	Manufacturing	C26	Chemical materials manufacturing	34.09	8.96	0.07	0.3	71.32	5	20.6	0	7	0.428571	0	0	49.4	7	0	0	1	0	0	0	0	0	0	0	0.693147	1	0	0	0	0	0	0	0	0	0
300174	2017	C	Manufacturing	C26	Chemical materials manufacturing	32.89	9.15	0.1	0.41	70.41	6	20.82	0	6	0.333333	0	0	50.4	6	0	0	0	0	0	0	0	0	0	0	0	1	0	0	0	0	0	0	0	0	0
300179	2014	C	Manufacturing	C30	Nonmetallic mineral production	33.02	6.51	0.05	0.16	63.57	3	20.55	0	9	0.333333	1	1	43.5	6	0	1	2	0	1	1	0	1	0	3.95124	0	1	0	0	0	0	0	1	1	1	0
300179	2015	C	Manufacturing	C30	Nonmetallic mineral production	34.59	6.85	0.05	0.15	54.6	4	20.56	0	13	0.461538	1	1	43.8571	7	0	1	2	0	1	1	0	1	0	1.09861	0.693147	1	0	0	0	0	0	1	1	1	0
300179	2016	C	Manufacturing	C30	Nonmetallic mineral production	33.06	7.05	0.06	0.13	51.12	5	20.57	0	9	0.333333	1	1	45	6	0	1	2	0	1	1	0	1	0	0	0	1	0	0	0	0	0	1	1	1	0
300179	2017	C	Manufacturing	C30	Nonmetallic mineral production	32.56	7.1	0.04	0.13	50.57	6	20.57	0	9	0.333333	1	1	43.4545	6	0	1	1	0	1	1	0	1	0	0	0	1	0	0	0	0	0	1	1	1	0
300179	2018	C	Manufacturing	C30	Nonmetallic mineral production	31.9882	7.27	0.08	0.18	50.2	7	20.7	0	10	0.3	1	1	42	6	0	1	0	0	0	0	0	0	0	0	0	1	0	0	0	0	0	0	0	0	0
300181	2013	C	Manufacturing	C27	Pharmaceutical manufacturing	38.91	9.28	0.09	0.18	56.65	2	20.58	0	9	0.333333	0	1	47.1667	9	0	0	2	0	0	0	0	0	0	2.56495	0	0	0	0	0	0	0	0	0	0	0
300181	2014	C	Manufacturing	C27	Pharmaceutical manufacturing	43.46	9.37	0.11	0.18	56.7	3	20.66	0	9	0.333333	0	1	48.1667	9	0	0	2	0	0	0	0	0	0	4.14313	0	0	0	0	0	0	0	0	0	0	0
300181	2015	C	Manufacturing	C27	Pharmaceutical manufacturing	46.61	9.73	0.13	0.26	43.82	4	20.89	0	12	0.5	0	1	49.125	9	0	1	2	0	1	0	1	1	0	2.8679	0	0	0	0	0	0	0	1	1	0	1
300181	2016	C	Manufacturing	C27	Pharmaceutical manufacturing	49.18	10	0.08	0.22	46.32	5	21.34	0	9	0.333333	0	1	50.25	11	0	1	2	0	1	0	1	1	0	0	0	0	0	0	0	0	0	1	1	0	1
300181	2017	C	Manufacturing	C27	Pharmaceutical manufacturing	48.93	9.97	0.06	0.28	44.38	6	21.44	0	6	0.333333	0	1	51	10	0	0	0	0	1	0	1	1	0	0	0	0	0	0	0	0	0	1	1	0	1
300197	2015	N	Public facilities management	N77	Ecological protection and environmental management industry	47.55	9.3	0.13	0.6	65.94	4	22.35	0	7	0.428571	1	1	43.7647	9	0	1	1	0	0	0	0	0	0	0	1.60944	0	0	0	0	0	0	0	0	0	0
300197	2016	N	Public facilities management	N77	Ecological protection and environmental management industry	46.91	9.68	0.11	0.53	64.38	5	22.66	0	10	0.6	0	1	45	9	0	1	2	0	0	0	0	0	0	5.3033	2.3979	0	0	0	0	0	0	0	0	0	0
300197	2017	N	Public facilities management	N77	Ecological protection and environmental management industry	53.58	9.86	0.12	0.54	58.06	6	23.16	0	7	0.428571	0	1	45.3333	12	0	1	2	0	0	0	0	0	0	0	2.63906	0	0	0	0	0	0	0	0	0	0
300197	2018	N	Public facilities management	N77	Ecological protection and environmental management industry	62.8497	10.2	0.13	0.69	59.1	7	23.73	0	7	0.428571	0	1	46.25	14	0	1	0	0	1	1	0	1	0	0	3.04452	0	0	0	0	0	0	1	1	1	0
300198	2013	C	Manufacturing	C29	Rubber and plastic production	26.68	7.33	0.1	0.1	68.93	2	20.84	0	8	0.375	0	1	43.2857	5	0	1	1	0	0	0	0	0	0	0.875469	1.09861	1	0	0	0	0	0	0	0	0	0
300198	2014	C	Manufacturing	C29	Rubber and plastic production	29.1	7.47	0.09	0.17	62.47	3	21	0	9	0.333333	0	1	43.5	6	0	1	1	0	0	0	0	0	0	1.45862	1.09861	1	0	0	0	0	0	0	0	0	0
300198	2015	C	Manufacturing	C29	Rubber and plastic production	30.26	8.09	0.04	0.28	59.8	4	21.17	0	15	0.4	1	0	42.5	6	0	1	3	0	1	1	1	2	0	2.5336	0	1	0	0	0	0	0	1	2	1	1
300198	2016	C	Manufacturing	C29	Rubber and plastic production	29.56	8.96	0.05	0.41	56.07	5	21.45	0	15	0.4	1	0	44.625	6	0	1	2	0	1	1	1	2	0	0	0.693147	1	0	0	0	0	0	1	2	1	1
300248	2014	I	Information and technology	I65	Software and information technology service	37.41	6.51	0.05	0.12	61.76	3	20.3495	0	10	0.4	1	1	46.25	9	0	0	1	0	0	0	0	0	0	0	0.693147	0	0	0	0	0	0	0	0	0	0
300248	2015	I	Information and technology	I65	Software and information technology service	39.46	6.85	0.07	0.15	61.21	4	20.3495	0	10	0.4	1	1	47.25	9	0	0	1	0	0	0	0	0	0	0	0	0	0	0	0	0	0	0	0	0	0
300248	2016	I	Information and technology	I65	Software and information technology service	39.84	7.05	0.09	0.39	57.79	5	21.02	0	11	0.545455	1	1	48.1111	9	0	0	3	0	0	0	0	0	0	0	0	0	0	0	0	0	0	0	0	0	0
300248	2017	I	Information and technology	I65	Software and information technology service	39.26	7.1	0.08	0.33	50.18	6	21.32	0	13	0.538462	1	1	49.1111	9	0	0	2	0	0	0	0	0	0	0	2.89037	0	0	0	0	0	0	0	0	0	0
300248	2018	I	Information and technology	I65	Software and information technology service	32.94	7.27	0.09	0.32	49.4	7	21.44	0	10	0.5	1	1	48.8	6	0	0	0	0	0	0	0	0	0	0	3.17805	0	0	0	0	0	0	0	0	0	0
300251	2017	R	Culture, sports and entertainment	R86	Production of radio, TV, film, and recording	29.28	9.14	0.11	0.22	72.73	6	22.94	0	9	0.333333	1	1	46.2	6	0	0	0	0	0	0	0	0	0	2.3979	0	0	0	0	0	0	0	0	0	0	0
300251	2018	R	Culture, sports and entertainment	R86	Production of radio, TV, film, and recording	26.4789	9.42	0.11	0.29	73.23	7	23.2	0	8	0.375	1	1	47.2	5	0	0	0	0	0	0	0	0	0	0	0	0	0	0	0	0	0	0	0	0	0
300253	2018	I	Information and technology	I65	Software and information technology service	24.8664	10.18	0.09	0.28	44.91	7	22.03	0	8	0.375	0	0	44.5	3	0	1	0	0	1	0	1	1	1	0	0.693147	0	0	1	1	0	1	1	1	0	1
300259	2014	C	Manufacturing	C40	Instrument manufacturing	30.58	6.51	0.15	0.15	73.99	3	20.55	0	10	0.4	0	1	41.25	6	0	1	0	0	0	0	0	0	0	0	1.38629	0	0	0	0	0	0	0	0	0	0
300259	2015	C	Manufacturing	C40	Instrument manufacturing	35.63	6.85	0.14	0.16	63.66	4	20.69	0	9	0.333333	0	1	42.25	8	0	1	0	0	0	0	0	0	0	0	1.09861	0	0	0	0	0	0	0	0	0	0
300259	2016	C	Manufacturing	C40	Instrument manufacturing	33.82	7.05	0.09	0.14	60.59	5	20.75	0	9	0.333333	0	1	43.25	6	0	1	1	0	0	0	0	0	0	0	0	0	0	0	0	0	0	0	0	0	0
300259	2017	C	Manufacturing	C40	Instrument manufacturing	33.7	7.1	0.08	0.13	62.91	6	21.44	0	12	0.416667	0	1	40.8571	6	0	1	0	0	0	0	0	0	0	0	0	0	0	0	0	0	0	0	0	0	0
300259	2018	C	Manufacturing	C40	Instrument manufacturing	40.43	7.27	0.09	0.16	63.15	7	21.56	0	9	0.333333	0	1	42.2857	9	0	0	0	0	0	0	0	0	0	0	0.693147	0	0	0	0	0	0	0	0	0	0
300262	2015	N	Public facilities management	N77	Ecological protection and environmental management industry	39.29	9.77	0.13	0.49	61.29	4	20.9	0	7	0.428571	1	1	40.25	9	0	1	1	0	0	0	0	0	2	0	0	0	0	2	2	0	2	0	0	0	0
300262	2016	N	Public facilities management	N77	Ecological protection and environmental management industry	37.34	9.73	0.12	0.61	58.74	5	21.29	0	8	0.5	1	1	39.5	9	0	1	0	0	0	0	0	0	2	0	2.70805	0	0	2	2	0	2	0	0	0	0
300262	2017	N	Public facilities management	N77	Ecological protection and environmental management industry	38.54	9.93	0.1	0.43	60.07	6	21.99	0	11	0.545455	0	1	38	9	0	1	1	0	0	0	0	0	0	0	1.94591	0	0	0	0	0	0	0	0	0	0
300262	2018	N	Public facilities management	N77	Ecological protection and environmental management industry	30.6513	10.18	0.06	0.51	59.09	7	22.21	0	8	0.375	0	1	38	6	0	1	0	0	0	0	0	0	0	3.04452	2.83321	0	0	0	0	0	0	0	0	0	0
300287	2018	I	Information and technology	I65	Software and information technology service	50.0637	9.42	0.07	0.19	39.17	6	22.71	0	9	0.333333	1	1	45.6667	12	0	1	0	0	1	1	1	2	0	0	0	0	0	0	0	0	0	1	2	1	1
300296	2017	C	Manufacturing	C39	Computers and communications equipment	48.33	9.14	0.19	0.46	50.01	5	22.83	0	13	0.384615	1	1	48.1111	10	0	1	1	0	1	1	0	1	1	0	0.693147	0	0	1	1	0	1	1	1	1	0
300296	2018	C	Manufacturing	C39	Computers and communications equipment	49.4915	9.42	0.24	0.55	48.84	6	23.26	0	9	0.333333	1	1	48.75	11	0	1	0	0	1	1	0	1	1	5.90263	1.94591	0	0	1	1	0	1	1	1	1	0
300299	2014	I	Information and technology	I65	Software and information technology service	28.34	7.47	0.03	0.12	62.78	2	20.3495	0	11	0.363636	1	1	44.75	6	0	0	1	0	0	0	0	0	0	0	0	0	0	0	0	0	0	0	0	0	0
300299	2015	I	Information and technology	I65	Software and information technology service	31.6	8.09	0.05	0.24	62.43	3	20.3495	0	9	0.333333	1	1	43.6	6	0	0	1	0	0	0	0	0	0	0	0	0	0	0	0	0	0	0	0	0	0
300299	2016	I	Information and technology	I65	Software and information technology service	28.44	8.96	0.08	0.18	61.84	4	21.2	0	10	0.3	1	1	44.375	6	0	0	2	0	0	0	0	0	0	0	0	0	0	0	0	0	0	0	0	0	0
300299	2017	I	Information and technology	I65	Software and information technology service	29.17	9.15	0.08	0.31	54.24	5	21.45	0	10	0.4	1	1	44.1111	6	0	0	2	0	0	0	0	0	0	0	0	0	0	0	0	0	0	0	0	0	0
300299	2018	I	Information and technology	I65	Software and information technology service	20.1439	9.5	-0.13	0.48	49.67	6	21.6	0	14	0.357143	1	1	43.2222	3	0	0	0	0	0	0	0	0	0	0	0	0	0	0	0	0	0	0	0	0	0
300315	2017	I	Information and technology	I64	Internet and related services	26.28	9.14	0.07	0.18	32.03	5	23.07	0	13	0.307692	1	1	40.5	5	0	1	1	0	1	1	1	2	0	3.2581	0	0	0	0	0	0	0	1	2	1	1
300315	2018	I	Information and technology	I64	Internet and related services	25.6476	9.42	0.03	0.13	27.48	6	23.01	0	12	0.333333	1	1	40.4	5	0	1	0	0	1	1	1	2	0	0	0	0	0	0	0	0	0	1	2	1	1
300336	2015	R	Culture, sports and entertainment	R86	Production of radio, TV, film, and recording	33.9	9.77	0.12	0.25	70.39	3	21.06	0	5	0.6	1	1	51.8333	6	0	0	0	0	1	1	1	2	1	0	0	0	0	1	1	0	1	1	2	1	1
300336	2016	R	Culture, sports and entertainment	R86	Production of radio, TV, film, and recording	35.56	9.73	0.13	0.28	64.03	4	22.04	0	8	0.5	1	1	52.8333	8	0	0	1	0	1	1	1	2	1	3.2581	0	0	0	1	1	0	1	1	2	1	1
300336	2017	R	Culture, sports and entertainment	R86	Production of radio, TV, film, and recording	34.18	9.93	0.1	0.36	57.6613	5	22.22	0	9	0.555556	1	1	47.6667	7	0	0	0	0	1	1	1	2	1	2.40062	0	0	0	1	1	0	1	1	2	1	1
300336	2018	R	Culture, sports and entertainment	R86	Production of radio, TV, film, and recording	31.9518	10.18	0.08	0.41	48.49	6	22.36	0	7	0.428571	1	1	49.2857	6	0	0	0	0	0	0	0	0	0	0	0	0	0	0	0	0	0	0	0	0	0
300349	2017	I	Information and technology	I65	Software and information technology service	49.54	9.97	0.05	0.17	67.97	5	21.93	0	13	0.461538	1	1	47.75	11	0	1	0	0	0	0	0	0	0	0	1.09861	0	0	0	0	0	0	0	0	0	0
300349	2018	I	Information and technology	I65	Software and information technology service	46.1756	10.29	0.12	0.25	64.24	6	22.12	0	15	0.466667	1	1	45.2	9	0	1	0	0	1	1	0	1	0	0	3.2581	0	0	0	0	0	0	1	1	1	0
300387	2018	C	Manufacturing	C26	Chemical materials manufacturing	37.974	7.78	0.08	0.33	64.52	4	20.91	0	9	0.333333	1	0	45.625	9	0	1	0	0	1	1	0	1	0	3.04452	0	1	0	0	0	0	0	1	1	1	0
300418	2017	I	Information and technology	I64	Internet and related services	29.98	9.14	0.19	0.5	64.86	2	22.56	0	10	0.5	1	0	38.8571	6	0	1	2	0	1	1	0	1	0	0	0	0	0	0	0	0	0	1	1	1	0
300418	2018	I	Information and technology	I64	Internet and related services	20.3413	9.42	0.24	0.27	60.67	3	23.21	0	8	0.5	1	0	39.25	3	0	1	0	0	1	1	0	1	0	0	0	0	0	0	0	0	0	1	1	1	0
300498	2018	A	Agriculture	A03	Animal husbandry	64.2126	10.2	0.22	0.32	25.97	3	24.62	0	12	0.333333	0	1	50.6	15	0	1	0	0	0	0	0	0	0	0	0.693147	0	0	0	0	0	0	0	0	0	0
600004	2009	G	Transportation	G56	Flight transportation	26.42	7.52	0.0879089	0.331105	74.5	6	22.9228	1	11	0.363636	0	0	47.7143		0	1	5	0	0	0	0	0	0	0	0	0	0	0	0	0	0	0	0	0	0
600004	2010	G	Transportation	G56	Flight transportation	27.4	7.62	0.0912136	0.431469	71.17	7	23.142	1	11	0.363636	0	0	48.7143	5	0	1	5	0	0	0	0	0	0	0	0	0	0	0	0	0	0	0	0	0	0
600004	2011	G	Transportation	G56	Flight transportation	28.55	7.73	0.0947164	0.401164	67.02	8	23.1472	1	12	0.5	0	0	51.3333	6	0	1	6	0	0	0	0	0	0	0	0	0	0	0	0	0	0	0	0	0	0
600004	2012	G	Transportation	G56	Flight transportation	28.69	7.88	0.105468	0.333742	65.04	9	23.0878	1	10	0.4	0	0	52.3333	6	0	1	6	0	0	0	0	0	0	0	0	0	0	0	0	0	0	0	0	0	0
600004	2013	G	Transportation	G56	Flight transportation	27.62	8.33	0.11	0.26	67.29	10	23.04	1	16	0.25	1	0	53	5	0	1	7	0	0	0	0	0	0	0	0	0	0	0	0	0	0	0	0	0	0
600004	2014	G	Transportation	G56	Flight transportation	29.98	8.64	0.12	0.19	65.08	11	23.02	1	13	0.461538	0	1	48	6	0	1	4	0	0	0	0	0	0	0	0	0	0	0	0	0	0	0	0	0	0
600004	2015	G	Transportation	G56	Flight transportation	32.07	9.3	0.14	0.2	66.13	12	23.13	1	12	0.333333	0	1	49.5833	6	0	1	3	0	0	0	0	0	0	0	0	0	0	0	0	0	0	0	0	0	0
600004	2016	G	Transportation	G56	Flight transportation	35.4	9.68	0.14	0.21	71.16	13	23.23	1	11	0.363636	0	1	49.9091	8	0	1	2	0	0	0	0	0	0	0	0	0	0	0	0	0	0	0	0	0	0
600004	2017	G	Transportation	G56	Flight transportation	34.81	9.86	0.14	0.39	72	14	23.6	1	12	0.5	0	1	50.4	7	0	1	0	1	0	0	0	0	0	0	0	0	0	0	0	0	0	0	0	0	0
600005	2011	C	Manufacturing	C31	Ferrous metal smelting	53.79	5.5	0.0613771	0.629377	66.55	12	25.058	1	13	0.461538	0	0	48.9091	12	0	1	5	0	0	0	0	0	0	0	0	1	0	0	0	0	0	0	0	0	0
600005	2012	C	Manufacturing	C31	Ferrous metal smelting	45.85	5.7	0.026515	0.613008	67.71	13	25.2887	1	12	0.333333	0	0	49.6364	9	0	1	4	0	0	0	0	0	0	0	0	1	0	0	0	0	0	0	0	0	0
600005	2013	C	Manufacturing	C31	Ferrous metal smelting	46.19	6.21	0	0.63	70.06	14	25.32	1	11	0.363636	0	0	49.9091	9	0	1	4	0	0	0	0	0	0	0	0	1	0	0	0	0	0	0	0	0	0
600005	2014	C	Manufacturing	C31	Ferrous metal smelting	43.58	6.58	0.01	0.61	71.079	15	25.27	1	12	0.333333	0	0	49.4545	9	0	1	4	0	0	0	0	0	0	0	0	1	0	0	0	0	0	0	0	0	0
600005	2015	C	Manufacturing	C31	Ferrous metal smelting	43.32	7.16	0.03	0.62	69.03	16	25.29	1	14	0.428571	0	0	51.2	9	0	1	3	0	0	0	0	0	0	0	0	1	0	0	0	0	0	0	0	0	0
600006	2009	C	Manufacturing	C36	Automotive manufacturing	26.57	5.4	0.0728796	0.475886	61.39	10	23.1315	0	13	0.307692	0	1	44.8333		0	1	3	1	0	0	0	0	0	6.21261	2.07944	0	0	0	0	0	0	0	0	0	0
600006	2010	C	Manufacturing	C36	Automotive manufacturing	32.93	5.57	0.057951	0.547958	64.598	11	23.4291	0	14	0.285714	0	1	45.8333	6	0	1	3	1	0	0	0	0	0	2.66792	1.38629	0	0	0	0	0	0	0	0	0	0
600006	2011	C	Manufacturing	C36	Automotive manufacturing	33.25	5.5	0.0860438	0.61405	62.9	12	23.6584	0	13	0.307692	0	1	46.5714	6	0	1	3	1	0	0	0	0	0	0	2.19722	0	0	0	0	0	0	0	0	0	0
600006	2012	C	Manufacturing	C36	Automotive manufacturing	31.31	5.7	0.0755732	0.614883	62.74	13	23.689	0	12	0.333333	0	1	47.5714	6	0	1	3	1	0	0	0	0	0	3.93183	2.48491	0	0	0	0	0	0	0	0	0	0
600006	2013	C	Manufacturing	C36	Automotive manufacturing	34.18	6.21	0.02	0.6	61.6	14	23.65	0	13	0.307692	0	1	48.1111	7	0	1	3	1	0	0	0	0	0	5.59285	1.79176	0	0	0	0	0	0	0	0	0	0
600006	2014	C	Manufacturing	C36	Automotive manufacturing	36.43	6.58	0.04	0.62	61.47	15	23.73	1	16	0.4375	0	1	49.4444	9	0	1	7	1	0	0	0	0	0	6.48825	1.38629	0	0	0	0	0	0	0	0	0	0
600006	2015	C	Manufacturing	C36	Automotive manufacturing	47.4	7.16	0.02	0.59	65.31	16	23.69	1	10	0.3	0	1	49.2857	9	0	0	4	0	0	0	0	0	0	6.57508	0	0	0	0	0	0	0	0	0	0	0
600006	2016	C	Manufacturing	C36	Automotive manufacturing	51.07	7.35	0.04	0.6	64.72	17	23.73	1	9	0.333333	0	1	49.4286	12	0	0	2	0	0	0	0	0	0	5.27691	1.09861	0	0	0	0	0	0	0	0	0	0
600006	2017	C	Manufacturing	C36	Automotive manufacturing	51.27	7.47	0.01	0.66	66.14	18	23.79	1	10	0.3	0	1	49.875	12	0	0	2	0	0	0	0	0	0	0	0.693147	0	0	0	0	0	0	0	0	0	0
600011	2009	D	Electronic and gas	D44	Production and supply of electric power and heat power	24.01	7.24	-0.0912559	0.747412	71.29	8	25.8267	1	15	0.333333	0	1	45.375		0	1	9	1	0	0	0	0	0	8.27944	0	0	0	0	0	0	0	0	0	0	0
600011	2010	D	Electronic and gas	D44	Production and supply of electric power and heat power	31.48	7.36	0.114686	0.748878	70.01	9	25.9911	1	15	0.333333	0	1	46.4	6	0	1	9	1	0	0	0	0	0	6.44857	0.693147	0	0	0	0	0	0	0	0	0	0
600011	2011	D	Electronic and gas	D44	Production and supply of electric power and heat power	30.64	7.94	0.0671739	0.72825	87.36	10	26.1347	1	15	0.333333	0	1	47.4	6	0	1	9	1	0	0	0	0	0	6.6733	1.38629	0	0	0	0	0	0	0	0	0	0
600011	2012	D	Electronic and gas	D44	Production and supply of electric power and heat power	27.26	8.1	0.0229251	0.771353	87.23	11	26.262	1	20	0.4	0	1	48.8	5	0	1	11	1	0	0	0	0	0	4.70953	1.09861	0	0	0	0	0	0	0	0	0	0
600011	2013	D	Electronic and gas	D44	Production and supply of electric power and heat power	31.23	8.75	0.11	0.75	87.33	12	26.27	1	17	0.294118	0	1	50.4615	6	0	1	6	0	0	0	0	0	0	6.28413	0	0	0	0	0	0	0	0	0	0	0
600011	2014	D	Electronic and gas	D44	Production and supply of electric power and heat power	27.59	9.12	0.19	0.72	87.15	13	26.29	1	15	0.333333	0	1	51.5455	5	0	1	4	0	0	0	0	0	0	6.65801	1.60944	0	0	0	0	0	0	0	0	0	0
600011	2015	D	Electronic and gas	D44	Production and supply of electric power and heat power	30.96	9.37	0.17	0.69	87.47	14	26.33	1	20	0.35	0	1	52.6364	6	0	1	4	0	0	0	0	0	0	6.81674	2.07944	0	0	0	0	0	0	0	0	0	0
600011	2016	D	Electronic and gas	D44	Production and supply of electric power and heat power	32.21	8.89	0.19	0.68	87.92	15	26.43	1	18	0.388889	0	1	53.25	6	0	1	3	0	0	0	0	0	0	6.36268	2.89037	0	0	0	0	0	0	0	0	0	0
600011	2017	D	Electronic and gas	D44	Production and supply of electric power and heat power	33.94	9.14	0.11	0.69	88.68	16	26.46	1	16	0.375	0	1	54.1818	6	0	1	3	0	0	0	0	0	0	6.50525	3.04452	0	0	0	0	0	0	0	0	0	0
600012	2009	G	Transportation	G54	Land transportation	18.7	5.92	0.146912	0.392313	83.83	6	22.8735	1	11	0.272727	0	1	47.2		0	0	8	0	0	0	0	0	0	4.61512	0	0	0	0	0	0	0	0	0	0	0
600012	2010	G	Transportation	G54	Land transportation	21.2	6.04	0.135847	0.422277	84	7	22.9823	1	9	0.333333	0	1	48.2	3	0	0	7	0	0	0	0	0	0	0	0	0	0	0	0	0	0	0	0	0	0
600012	2011	G	Transportation	G54	Land transportation	26.38	6.12	0.149118	0.359675	83.75	8	22.9652	1	10	0.3	0	1	49.2	4	0	0	9	0	0	0	0	0	0	0	0	0	0	0	0	0	0	0	0	0	0
600012	2012	G	Transportation	G54	Land transportation	26.12	6.42	0.148572	0.350824	83.29	9	23.0364	1	13	0.461538	0	1	50.2	5	0	1	9	0	0	0	0	0	0	0	0	0	0	0	0	0	0	0	0	0	0
600012	2013	G	Transportation	G54	Land transportation	29.72	6.25	0.12	0.35	83.63	10	23.15	1	10	0.4	0	1	48.75	6	0	1	8	0	0	0	0	0	0	2.3979	0	0	0	0	0	0	0	0	0	0	0
600012	2014	G	Transportation	G54	Land transportation	32.85	6.5	0.12	0.35	85.06	11	23.22	1	10	0.3	0	1	47.2	6	0	1	9	0	0	0	0	0	0	0	0	0	0	0	0	0	0	0	0	0	0
600012	2015	G	Transportation	G54	Land transportation	37.31	7.4	0.11	0.27	86.97	12	23.17	1	12	0.333333	0	1	47	9	0	1	8	0	0	0	0	0	0	0	0	0	0	0	0	0	0	0	0	0	0
600012	2016	G	Transportation	G54	Land transportation	37.53	6.98	0.11	0.27	88.92	13	23.22	1	10	0.3	0	1	48.6667	9	0	1	3	0	0	0	0	0	0	0	0	0	0	0	0	0	0	0	0	0	0
600012	2017	G	Transportation	G54	Land transportation	38.33	7.09	0.1	0.28	87.55	14	23.3	1	14	0.285714	0	1	49.1429	9	0	1	6	0	0	0	0	0	0	1.79176	0	0	0	0	0	0	0	0	0	0	0
600017	2011	G	Transportation	G55	Ship transportation	36.21	6.75	0.0985169	0.439565	62.56	5	22.8817	1	14	0.285714	0	0	49.1667	9	0	1	1	0	0	0	0	0	0	0	0	0	0	0	0	0	0	0	0	0	0
600017	2012	G	Transportation	G55	Ship transportation	37.95	6.85	0.0855498	0.345709	63.08	6	23.0678	1	13	0.307692	0	1	48.4444	9	0	1	2	0	0	0	0	0	0	3.49651	0	0	0	0	0	0	0	0	0	0	0
600017	2013	G	Transportation	G55	Ship transportation	39.69	7.24	0.09	0.35	64.05	7	23.35	1	11	0.363636	0	1	46.6667	9	0	1	2	0	0	0	0	0	0	3.49043	0	0	0	0	0	0	0	0	0	0	0
600017	2014	G	Transportation	G55	Ship transportation	39.81	7.39	0.09	0.35	63.73	8	23.49	1	11	0.363636	0	1	47.6	9	0	1	2	0	0	0	0	0	0	0	0	0	0	0	0	0	0	0	0	0	0
600017	2015	G	Transportation	G55	Ship transportation	42	7.76	0.07	0.37	62.52	9	23.59	1	16	0.5	0	1	49.3333	9	0	1	3	0	0	0	0	0	0	3.86493	0	0	0	0	0	0	0	0	0	0	0
600017	2016	G	Transportation	G55	Ship transportation	45.39	7.85	0.03	0.4	57.89	10	23.65	1	11	0.363636	0	1	51	9	0	0	3	0	0	0	0	0	0	3.92395	0	0	0	0	0	0	0	0	0	0	0
600017	2017	G	Transportation	G55	Ship transportation	44.61	7.94	0.02	0.42	58	11	23.71	1	11	0.363636	1	1	52	9	0	0	3	0	0	0	0	0	0	3.49984	0	0	0	0	0	0	0	0	0	0	0
600017	2018	G	Transportation	G55	Ship transportation	43.4663	8.08	0.04	0.41	58.38	12	23.73	1	12	0.333333	1	1	51.6	9	0	0	0	0	0	0	0	0	0	4.60946	0.693147	0	0	0	0	0	0	0	0	0	0
600018	2009	G	Transportation	G55	Ship transportation	43.2	8.14	0.171188	0.391175	90.62	3	24.8022	1	11	0.363636	0	1	49.3		0	0	4	0	0	0	0	0	0	6.27476	0	0	0	0	0	0	0	0	0	0	0
600018	2010	G	Transportation	G55	Ship transportation	63.82	8.41	0.127951	0.397507	90.5	4	24.8719	1	10	0.3	0	1	49.2222	15	0	0	4	0	0	0	0	0	0	5.31812	0.693147	0	0	0	0	0	0	0	0	0	0
600018	2011	G	Transportation	G55	Ship transportation	74.59	8.79	0.166089	0.370797	90.29	5	24.9113	1	9	0.333333	0	1	48.875	17	0	0	4	0	0	0	0	0	0	5.33562	0.693147	0	0	0	0	0	0	0	0	0	0
600018	2012	G	Transportation	G55	Ship transportation	73.98	8.89	0.124837	0.383315	91.04	6	25.1452	1	11	0.363636	0	1	46.4444	17	0	0	5	0	0	0	0	0	0	9.47278	0	0	0	0	0	0	0	0	0	0	0
600018	2013	G	Transportation	G55	Ship transportation	74.75	8.7	0.11	0.38	91.11	7	25.19	1	10	0.4	0	1	46.625	17	0	0	3	0	0	0	0	0	0	3.93769	0	0	0	0	0	0	0	0	0	0	0
600018	2014	G	Transportation	G55	Ship transportation	75.05	8.94	0.11	0.37	90.34	8	25.21	1	12	0.25	1	1	47.6364	18	0	0	3	0	0	0	0	0	0	6.24125	0	0	0	0	0	0	0	0	0	0	0
600018	2015	G	Transportation	G55	Ship transportation	75.05	9.77	0.14	0.36	90.38	9	25.27	1	10	0.3	0	1	48.9	18	0	1	3	0	0	0	0	0	0	6.25575	0	0	0	0	0	0	0	0	0	0	0
600018	2016	G	Transportation	G55	Ship transportation	75.05	9.73	0.12	0.32	90.24	10	25.31	1	11	0.454545	0	1	48.7143	18	0	1	3	0	0	0	0	0	0	6.24455	0	0	0	0	0	0	0	0	0	0	0
600018	2017	G	Transportation	G55	Ship transportation	75.05	9.93	0.12	0.42	90.11	11	25.48	1	9	0.333333	0	1	50.875	18	0	1	2	0	0	0	0	0	0	4.28675	0	0	0	0	0	0	0	0	0	0	0
600019	2009	C	Manufacturing	C31	Ferrous metal smelting	64.86	8.14	0.064743	0.510863	76.97	9	26.0217	1	11	0.454545	0	1	48.0667		0	1	1	0	0	0	0	0	0	7.73183	3.61092	1	0	0	0	0	0	0	0	0	0
600019	2010	C	Manufacturing	C31	Ferrous metal smelting	64.69	8.41	0.0612408	0.496779	77.3	10	26.0273	1	10	0.4	0	1	47.2222	15	0	1	0	0	1	1	0	2	0	8.26421	3.66356	1	0	0	0	0	0	1	2	1	0
600019	2011	C	Manufacturing	C31	Ferrous metal smelting	68.74	8.79	0.125713	0.484681	77.35	11	26.0988	1	10	0.4	0	1	47.8889	15	0	1	1	0	1	1	0	2	0	6.98143	3.66356	1	0	0	0	0	0	1	2	1	0
600019	2012	C	Manufacturing	C31	Ferrous metal smelting	71.3	8.89	0.0688262	0.509	77.68	12	26.1661	1	12	0.333333	0	1	48.125	16	0	1	1	0	1	1	0	2	0	7.29647	3.68888	1	0	0	0	0	0	1	2	1	0
600019	2013	C	Manufacturing	C31	Ferrous metal smelting	71.18	8.7	0.09	0.45	79.26	13	26.09	1	13	0.384615	0	1	48	16	0	1	1	0	1	1	0	2	0	8.15086	3.49651	1	0	0	0	0	0	1	2	1	0
[truncated: 2,845 more rows]
